# Supplementary material for: Bis(acetato-κO)[1,2-bis­(2-pyridylmeth­oxy)benzene-κ4 N,O,O′,N′]copper(II) monohydrate
Source: Acta Crystallogr Sect E Struct Rep Online. 2010 May 22;66(Pt 6):m701. doi: 10.1107/S160053681001874X (PMC2979615; doi:10.1107/S160053681001874X)
Supplement: Supplementary file 1 [file e-66-0m701-sup1.cif]

##############################################################################
###                                                                        ###
###        Electronic paper (Acta Crystallographica Section E)             ###
###                                                                        ###
##############################################################################
#                                                                            #
# This CIF contains the data in a paper accepted for publication in Acta     #
# Crystallographica Section E. It conforms to the requirements of Notes      #
# for Authors for Section E, and has been peer reviewed under the auspices   #
# of the IUCr Commission on Journals.                                        #
#                                                                            #
# Full details of the Crystallographic Information File format               #
# are given in the paper "The Crystallographic Information File (CIF):       #
# a New Standard Archive File for Crystallography" by S. R. Hall, F. H.      #
# Allen and I. D. Brown [Acta Cryst. (1991), A47, 655-685].                  #
#                                                                            #
# The current version of the core CIF dictionary is obtainable from          #
# ftp://ftp.iucr.org/pub/cif_core.dic. The current version number is 2.4.    #
#                                                                            #
# Software is freely available for graphical display of the structure(s) in  #
# this CIF.  For information consult the CIF home page http://www.iucr.org/  #
# cif/home.html                                                              #
#                                                                            #
# This file may be used for bona fide research purposes within the           #
# scientific community so long as proper attribution is given to the journal # 
# article from which it was obtained.                                        #
#                                                                            #
##############################################################################
                                             
data_I
_audit_creation_method     SHELXL-97
_chemical_name_systematic
;
Bis(acetato-\k<i>O</i>)[1,2-bis(2-pyridylmethoxy)benzene-
\k^4^<i>N</i>,<i>O</i>,<i>O</i>',<i>N</i>']copper(II) monohydrate
;
_chemical_name_common     ?
_chemical_formula_moiety     'Cu (C2 H3 O2)2 (C18 H16 N2 O2), H2 O'
_chemical_formula_sum     'C22 H24 Cu N2 O7'
_chemical_formula_iupac     '[Cu (C2 H3 O2)2 (C18 H16 N2 O2)], H2 O'
_chemical_formula_weight     491.98
_chemical_melting_point     ?
_symmetry_cell_setting     'Monoclinic'
_symmetry_space_group_name_H-M     'P 21/c'
_symmetry_space_group_name_Hall     '-P 2ybc'
loop_
    _symmetry_equiv_pos_as_xyz
    'x, y, z'
    '-x, y+1/2, -z+1/2'
    '-x, -y, -z'
    'x, -y-1/2, z-1/2'
_cell_length_a     11.661(3)
_cell_length_b     14.689(6)
_cell_length_c     15.553(4)
_cell_angle_alpha     90.00
_cell_angle_beta     123.540(11)
_cell_angle_gamma     90.00
_cell_volume     2220.5(12)
_cell_formula_units_Z     4
_cell_measurement_reflns_used     15798
_cell_measurement_theta_min     3.00
_cell_measurement_theta_max     27.48
_cell_measurement_temperature     291(2)
_exptl_crystal_description     block
_exptl_crystal_colour     blue
_exptl_crystal_size_max     0.20
_exptl_crystal_size_mid     0.19
_exptl_crystal_size_min     0.18
_exptl_crystal_density_diffrn     1.472
_exptl_crystal_density_meas     ?
_exptl_crystal_density_method     'not measured'
_exptl_crystal_F_000     1020
_exptl_absorpt_coefficient_mu     1.029
_exptl_absorpt_correction_type     multi-scan
_exptl_absorpt_process_details     '(ABSCOR; Higashi, 1995)'
_exptl_absorpt_correction_T_min     0.8182
_exptl_absorpt_correction_T_max     0.8380
_exptl_special_details
;
;
_diffrn_ambient_temperature     291(2)
_diffrn_radiation_type     MoK\a
_diffrn_radiation_wavelength     0.71073
_diffrn_radiation_source     'fine-focus sealed tube'
_diffrn_radiation_monochromator     graphite
_diffrn_measurement_device_type     'Rigaku R-AXIS RAPID'
_diffrn_measurement_method     '\w scan'
_diffrn_detector_area_resol_mean     ?
_diffrn_reflns_number     21143
_diffrn_reflns_av_R_equivalents     0.0433
_diffrn_reflns_av_sigmaI/netI     0.0337
_diffrn_reflns_theta_min     2.99
_diffrn_reflns_theta_max     27.48
_diffrn_reflns_theta_full     25.00
_diffrn_measured_fraction_theta_max     0.974
_diffrn_measured_fraction_theta_full     0.991
_diffrn_reflns_limit_h_min     -14
_diffrn_reflns_limit_h_max     14
_diffrn_reflns_limit_k_min     -19
_diffrn_reflns_limit_k_max     19
_diffrn_reflns_limit_l_min     -19
_diffrn_reflns_limit_l_max     18
_diffrn_standards_number     0
_diffrn_standards_interval_count     0
_diffrn_standards_interval_time     0
_diffrn_standards_decay_%     0
_refine_special_details
;
Refinement of <i>F</i>^2^ against ALL reflections. The weighted <i>R</i>-factor
wR and goodness of fit <i>S</i> are based on <i>F</i>^2^, conventional
<i>R</i>-factors <i>R</i> are based on <i>F</i>, with <i>F</i> set to zero for
negative <i>F</i>^2^. The threshold expression of <i>F</i>^2^ >
\s(<i>F</i>^2^) is used only for calculating <i>R</i>-factors(gt) etc. and is
not relevant to the choice of reflections for refinement. <i>R</i>-factors
based on <i>F</i>^2^ are statistically about twice as large as those based on
<i>F</i>, and <i>R</i>- factors based on ALL data will be even larger.
;
_reflns_number_total     4960
_reflns_number_gt     3854
_reflns_threshold_expression     I>2sigma(I)
_refine_ls_structure_factor_coef     Fsqd
_refine_ls_matrix_type     full
_refine_ls_R_factor_all     0.0503
_refine_ls_R_factor_gt     0.0340
_refine_ls_wR_factor_gt     0.0826
_refine_ls_wR_factor_ref     0.0888
_refine_ls_goodness_of_fit_ref     1.047
_refine_ls_restrained_S_all     1.047
_refine_ls_number_reflns     4960
_refine_ls_number_parameters     291
_refine_ls_number_restraints     0
_refine_ls_hydrogen_treatment     constr
_refine_ls_weighting_scheme     calc
_refine_ls_weighting_details
         'calc w=1/[\s^2^(Fo^2^)+(0.0469P)^2^+0.2754P] where P=(Fo^2^+2Fc^2^)/3'
_atom_sites_solution_hydrogens     geom
_atom_sites_solution_primary     direct
_atom_sites_solution_secondary     difmap
_refine_ls_shift/su_max     0.001
_refine_ls_shift/su_mean     0.000
_refine_diff_density_max     0.277
_refine_diff_density_min     -0.275
_refine_ls_extinction_method     none
_refine_ls_extinction_coef     ?
loop_
    _atom_type_symbol
    _atom_type_description
    _atom_type_scat_dispersion_real
    _atom_type_scat_dispersion_imag
    _atom_type_scat_source
    'C' 'C' 0.0033 0.0016
                         'International Tables Vol C Tables 4.2.6.8 and 6.1.1.4'
    'H' 'H' 0.0000 0.0000
                         'International Tables Vol C Tables 4.2.6.8 and 6.1.1.4'
    'Cu' 'Cu' 0.3201 1.2651
                         'International Tables Vol C Tables 4.2.6.8 and 6.1.1.4'
    'N' 'N' 0.0061 0.0033
                         'International Tables Vol C Tables 4.2.6.8 and 6.1.1.4'
    'O' 'O' 0.0106 0.0060
                         'International Tables Vol C Tables 4.2.6.8 and 6.1.1.4'
_computing_data_collection     'RAPID-AUTO (Rigaku, 1998)'
_computing_cell_refinement     'RAPID-AUTO (Rigaku, 1998)'
_computing_data_reduction     'CrystalClear (Rigaku/MSC, 2002)'
_computing_structure_solution     'SHELXS97 (Sheldrick, 2008)'
_computing_structure_refinement     'SHELXL97 (Sheldrick, 2008)'
_computing_molecular_graphics     'SHELXTL (Sheldrick, 2008)'
_computing_publication_material     'SHELXL97 (Sheldrick, 2008)'
loop_
    _atom_site_type_symbol
    _atom_site_label
    _atom_site_fract_x
    _atom_site_fract_y
    _atom_site_fract_z
    _atom_site_U_iso_or_equiv
    _atom_site_adp_type
    _atom_site_calc_flag
    _atom_site_refinement_flags
    _atom_site_occupancy
    _atom_site_disorder_assembly
    _atom_site_disorder_group
    Cu Cu1 0.19750(2) 0.638427(17) 0.351821(17) 0.02824(9) Uani d . 1 . .
    O O1 0.43387(14) 0.58511(11) 0.40262(11) 0.0360(3) Uani d . 1 . .
    O O2 0.23187(14) 0.59585(11) 0.21381(11) 0.0379(4) Uani d . 1 . .
    O O3 0.26556(16) 0.75769(10) 0.34343(12) 0.0394(4) Uani d . 1 . .
    O O4 0.13698(19) 0.81284(13) 0.39686(14) 0.0531(5) Uani d . 1 . .
    O O5 0.15262(15) 0.51145(10) 0.35769(11) 0.0352(3) Uani d . 1 . .
    O O6 0.00215(19) 0.56093(13) 0.39381(14) 0.0533(5) Uani d . 1 . .
    N N1 0.33015(19) 0.64394(11) 0.50978(13) 0.0319(4) Uani d . 1 . .
    N N2 0.01307(18) 0.65453(12) 0.20902(13) 0.0315(4) Uani d . 1 . .
    C C1 0.2732(3) 0.66269(16) 0.56418(17) 0.0400(5) Uani d . 1 . .
    H H1 0.1779 0.6651 0.5294 0.048 Uiso calc R 1 . .
    C C2 0.3524(3) 0.67823(18) 0.66939(19) 0.0513(6) Uani d . 1 . .
    H H2 0.3115 0.6921 0.7049 0.062 Uiso calc R 1 . .
    C C3 0.4931(3) 0.6726(2) 0.72009(18) 0.0585(7) Uani d . 1 . .
    H H3 0.5486 0.6836 0.7907 0.070 Uiso calc R 1 . .
    C C4 0.5530(3) 0.65064(18) 0.66613(18) 0.0503(6) Uani d . 1 . .
    H H4 0.6479 0.6443 0.7003 0.060 Uiso calc R 1 . .
    C C5 0.4679(2) 0.63844(15) 0.56047(16) 0.0347(5) Uani d . 1 . .
    C C6 0.5334(2) 0.62142(17) 0.50060(17) 0.0400(5) Uani d . 1 . .
    H H6A 0.5692 0.6780 0.4924 0.048 Uiso calc R 1 . .
    H H6B 0.6093 0.5790 0.5381 0.048 Uiso calc R 1 . .
    C C7 0.4697(2) 0.58313(15) 0.33102(16) 0.0336(5) Uani d . 1 . .
    C C8 0.6037(2) 0.57611(17) 0.35554(19) 0.0432(6) Uani d . 1 . .
    H H8 0.6772 0.5743 0.4242 0.052 Uiso calc R 1 . .
    C C9 0.6276(3) 0.57171(19) 0.2769(2) 0.0532(7) Uani d . 1 . .
    H H9 0.7170 0.5673 0.2929 0.064 Uiso calc R 1 . .
    C C10 0.5183(3) 0.57400(19) 0.1761(2) 0.0525(7) Uani d . 1 . .
    H H10 0.5343 0.5704 0.1238 0.063 Uiso calc R 1 . .
    C C11 0.3831(3) 0.58167(17) 0.15022(19) 0.0440(6) Uani d . 1 . .
    H H11 0.3098 0.5833 0.0814 0.053 Uiso calc R 1 . .
    C C12 0.3594(2) 0.58687(14) 0.22831(16) 0.0325(5) Uani d . 1 . .
    C C13 0.1171(2) 0.61228(17) 0.11292(16) 0.0387(5) Uani d . 1 . .
    H H13A 0.0978 0.5588 0.0704 0.046 Uiso calc R 1 . .
    H H13B 0.1364 0.6627 0.0825 0.046 Uiso calc R 1 . .
    C C14 -0.0064(2) 0.63471(15) 0.11764(16) 0.0328(4) Uani d . 1 . .
    C C15 -0.1366(2) 0.63615(18) 0.02673(17) 0.0467(6) Uani d . 1 . .
    H H15 -0.1481 0.6222 -0.0359 0.056 Uiso calc R 1 . .
    C C16 -0.2490(3) 0.65856(19) 0.0306(2) 0.0526(7) Uani d . 1 . .
    H H16 -0.3370 0.6584 -0.0293 0.063 Uiso calc R 1 . .
    C C17 -0.2301(2) 0.68105(18) 0.12371(19) 0.0454(6) Uani d . 1 . .
    H H17 -0.3041 0.6975 0.1275 0.054 Uiso calc R 1 . .
    C C18 -0.0983(2) 0.67845(16) 0.21095(17) 0.0369(5) Uani d . 1 . .
    H H18 -0.0849 0.6937 0.2739 0.044 Uiso calc R 1 . .
    C C19 0.2749(4) 0.91611(19) 0.3717(2) 0.0691(9) Uani d . 1 . .
    H H19A 0.3666 0.9223 0.4319 0.104 Uiso calc R 1 . .
    H H19B 0.2168 0.9618 0.3728 0.104 Uiso calc R 1 . .
    H H19C 0.2763 0.9235 0.3110 0.104 Uiso calc R 1 . .
    C C20 0.2198(3) 0.82288(17) 0.37095(16) 0.0406(5) Uani d . 1 . .
    C C21 0.0351(3) 0.40102(19) 0.3948(2) 0.0531(6) Uani d . 1 . .
    H H21A -0.0609 0.3877 0.3477 0.080 Uiso calc R 1 . .
    H H21B 0.0603 0.3919 0.4643 0.080 Uiso calc R 1 . .
    H H21C 0.0887 0.3614 0.3811 0.080 Uiso calc R 1 . .
    C C22 0.0622(2) 0.49872(16) 0.38126(16) 0.0368(5) Uani d . 1 . .
    O O7 0.1077(2) 0.40557(15) 0.17760(17) 0.0729(6) Uani d . 1 . .
    H H71 0.0314 0.3772 0.1505 0.109 Uiso d R 1 . .
    H H72 0.1223 0.4355 0.2295 0.109 Uiso d R 1 . .
loop_
    _atom_site_aniso_label
    _atom_site_aniso_U_11
    _atom_site_aniso_U_22
    _atom_site_aniso_U_33
    _atom_site_aniso_U_12
    _atom_site_aniso_U_13
    _atom_site_aniso_U_23
    Cu1 0.02986(14) 0.03193(14) 0.02291(13) -0.00047(11) 0.01457(11) 0.00016(10)
    O1 0.0302(7) 0.0476(10) 0.0287(8) -0.0046(7) 0.0153(7) -0.0046(7)
    O2 0.0285(7) 0.0602(11) 0.0254(7) 0.0034(7) 0.0152(7) -0.0004(7)
    O3 0.0487(9) 0.0370(9) 0.0358(8) -0.0042(7) 0.0254(8) -0.0001(7)
    O4 0.0606(11) 0.0524(11) 0.0561(11) 0.0162(9) 0.0384(10) 0.0136(9)
    O5 0.0353(8) 0.0358(8) 0.0345(8) -0.0041(6) 0.0193(7) -0.0006(6)
    O6 0.0604(11) 0.0581(12) 0.0542(11) 0.0101(9) 0.0397(10) 0.0089(9)
    N1 0.0400(10) 0.0301(9) 0.0247(8) -0.0018(8) 0.0173(8) 0.0000(7)
    N2 0.0314(9) 0.0360(10) 0.0272(9) 0.0014(7) 0.0163(8) 0.0017(7)
    C1 0.0528(14) 0.0394(13) 0.0335(12) -0.0003(10) 0.0274(12) 0.0016(9)
    C2 0.0784(19) 0.0500(15) 0.0348(13) -0.0035(14) 0.0372(14) -0.0017(11)
    C3 0.077(2) 0.0650(18) 0.0212(11) -0.0089(15) 0.0193(13) -0.0039(11)
    C4 0.0500(15) 0.0558(17) 0.0300(12) -0.0082(12) 0.0125(12) 0.0019(11)
    C5 0.0396(12) 0.0301(11) 0.0275(10) -0.0034(9) 0.0141(10) 0.0020(9)
    C6 0.0328(11) 0.0457(14) 0.0327(11) -0.0070(10) 0.0126(10) -0.0034(10)
    C7 0.0347(11) 0.0347(12) 0.0363(12) 0.0012(9) 0.0226(10) 0.0000(9)
    C8 0.0326(12) 0.0491(15) 0.0467(14) 0.0044(10) 0.0213(12) 0.0004(11)
    C9 0.0452(14) 0.0641(18) 0.0663(18) 0.0055(12) 0.0408(15) -0.0027(14)
    C10 0.0540(15) 0.0651(18) 0.0588(17) 0.0042(13) 0.0439(15) -0.0010(13)
    C11 0.0454(13) 0.0550(16) 0.0400(13) 0.0024(11) 0.0288(12) -0.0016(11)
    C12 0.0327(11) 0.0340(12) 0.0354(11) 0.0003(9) 0.0216(10) -0.0022(9)
    C13 0.0365(12) 0.0523(14) 0.0260(11) 0.0034(10) 0.0164(10) 0.0011(9)
    C14 0.0341(11) 0.0356(12) 0.0274(10) 0.0001(9) 0.0163(10) 0.0012(9)
    C15 0.0424(13) 0.0627(17) 0.0261(11) 0.0087(12) 0.0133(11) 0.0013(11)
    C16 0.0332(12) 0.074(2) 0.0350(13) 0.0103(12) 0.0089(11) 0.0045(12)
    C17 0.0366(12) 0.0519(15) 0.0456(14) 0.0120(11) 0.0215(12) 0.0096(11)
    C18 0.0376(12) 0.0398(13) 0.0344(11) 0.0070(10) 0.0206(11) 0.0040(10)
    C19 0.116(3) 0.0406(16) 0.0568(17) -0.0208(16) 0.0513(19) -0.0090(13)
    C20 0.0542(15) 0.0365(13) 0.0269(11) 0.0013(11) 0.0199(11) 0.0057(9)
    C21 0.0548(15) 0.0511(16) 0.0530(16) -0.0142(13) 0.0295(14) 0.0008(12)
    C22 0.0347(11) 0.0441(13) 0.0277(11) -0.0024(10) 0.0146(10) 0.0012(9)
    O7 0.0755(14) 0.0811(16) 0.0852(15) -0.0315(12) 0.0590(14) -0.0353(12)
_geom_special_details
;
All esds (except the esd in the dihedral angle between two l.s. planes) are
estimated using the full covariance matrix. The cell esds are taken into
account individually in the estimation of esds in distances, angles and
torsion angles; correlations between esds in cell parameters are only used
when they are defined by crystal symmetry. An approximate (isotropic)
treatment of cell esds is used for estimating esds involving l.s. planes.
;
loop_
    _geom_bond_atom_site_label_1
    _geom_bond_atom_site_label_2
    _geom_bond_site_symmetry_2
    _geom_bond_distance
    _geom_bond_publ_flag
    Cu1 O5 . 1.9529(16) yes
    Cu1 O3 . 1.9571(16) yes
    Cu1 N1 . 2.0580(18) yes
    Cu1 N2 . 2.0823(18) yes
    Cu1 O2 . 2.4719(15) yes
    Cu1 O1 . 2.5353(16) yes
    O1 C7 . 1.389(2) ?
    O1 C6 . 1.414(3) ?
    O2 C12 . 1.381(2) ?
    O2 C13 . 1.411(3) ?
    O3 C20 . 1.280(3) ?
    O4 C20 . 1.244(3) ?
    O5 C22 . 1.307(3) ?
    O6 C22 . 1.231(3) ?
    N1 C5 . 1.345(3) ?
    N1 C1 . 1.362(3) ?
    N2 C14 . 1.341(3) ?
    N2 C18 . 1.362(3) ?
    C1 C2 . 1.383(3) ?
    C1 H1 . 0.9300 ?
    C2 C3 . 1.376(4) ?
    C2 H2 . 0.9300 ?
    C3 C4 . 1.394(4) ?
    C3 H3 . 0.9300 ?
    C4 C5 . 1.384(3) ?
    C4 H4 . 0.9300 ?
    C5 C6 . 1.516(3) ?
    C6 H6A . 0.9700 ?
    C6 H6B . 0.9700 ?
    C7 C12 . 1.392(3) ?
    C7 C8 . 1.393(3) ?
    C8 C9 . 1.398(3) ?
    C8 H8 . 0.9300 ?
    C9 C10 . 1.370(4) ?
    C9 H9 . 0.9300 ?
    C10 C11 . 1.401(3) ?
    C10 H10 . 0.9300 ?
    C11 C12 . 1.389(3) ?
    C11 H11 . 0.9300 ?
    C13 C14 . 1.519(3) ?
    C13 H13A . 0.9700 ?
    C13 H13B . 0.9700 ?
    C14 C15 . 1.390(3) ?
    C15 C16 . 1.385(3) ?
    C15 H15 . 0.9300 ?
    C16 C17 . 1.378(3) ?
    C16 H16 . 0.9300 ?
    C17 C18 . 1.378(3) ?
    C17 H17 . 0.9300 ?
    C18 H18 . 0.9300 ?
    C19 C20 . 1.510(3) ?
    C19 H19A . 0.9600 ?
    C19 H19B . 0.9600 ?
    C19 H19C . 0.9600 ?
    C21 C22 . 1.509(3) ?
    C21 H21A . 0.9600 ?
    C21 H21B . 0.9600 ?
    C21 H21C . 0.9600 ?
    O7 H71 . 0.8527 ?
    O7 H72 . 0.8496 ?
loop_
    _geom_angle_atom_site_label_1
    _geom_angle_atom_site_label_2
    _geom_angle_atom_site_label_3
    _geom_angle_site_symmetry_1
    _geom_angle_site_symmetry_3
    _geom_angle
    _geom_angle_publ_flag
    O5 Cu1 O3 . . 170.76(6) ?
    O5 Cu1 N1 . . 91.48(6) ?
    O3 Cu1 N1 . . 88.82(7) ?
    O5 Cu1 N2 . . 90.74(7) ?
    O3 Cu1 N2 . . 92.58(7) ?
    N1 Cu1 N2 . . 157.06(7) ?
    O5 Cu1 O2 . . 88.58(6) ?
    O3 Cu1 O2 . . 84.40(6) ?
    N1 Cu1 O2 . . 132.15(6) ?
    N2 Cu1 O2 . . 70.73(6) ?
    O5 Cu1 O1 . . 87.92(6) ?
    O3 Cu1 O1 . . 83.47(6) ?
    N1 Cu1 O1 . . 70.70(6) ?
    N2 Cu1 O1 . . 132.21(6) ?
    O2 Cu1 O1 . . 61.48(5) ?
    C7 O1 C6 . . 116.14(16) ?
    C7 O1 Cu1 . . 120.87(12) ?
    C6 O1 Cu1 . . 108.85(12) ?
    C12 O2 C13 . . 118.16(16) ?
    C12 O2 Cu1 . . 123.96(12) ?
    C13 O2 Cu1 . . 114.41(12) ?
    C20 O3 Cu1 . . 112.84(14) ?
    C22 O5 Cu1 . . 115.36(14) ?
    C5 N1 C1 . . 118.86(19) ?
    C5 N1 Cu1 . . 124.32(14) ?
    C1 N1 Cu1 . . 116.53(15) ?
    C14 N2 C18 . . 118.30(18) ?
    C14 N2 Cu1 . . 125.17(14) ?
    C18 N2 Cu1 . . 116.19(14) ?
    N1 C1 C2 . . 122.2(2) ?
    N1 C1 H1 . . 118.9 ?
    C2 C1 H1 . . 118.9 ?
    C3 C2 C1 . . 118.3(2) ?
    C3 C2 H2 . . 120.9 ?
    C1 C2 H2 . . 120.9 ?
    C2 C3 C4 . . 120.3(2) ?
    C2 C3 H3 . . 119.9 ?
    C4 C3 H3 . . 119.9 ?
    C5 C4 C3 . . 118.4(2) ?
    C5 C4 H4 . . 120.8 ?
    C3 C4 H4 . . 120.8 ?
    N1 C5 C4 . . 121.9(2) ?
    N1 C5 C6 . . 119.58(18) ?
    C4 C5 C6 . . 118.5(2) ?
    O1 C6 C5 . . 109.39(18) ?
    O1 C6 H6A . . 109.8 ?
    C5 C6 H6A . . 109.8 ?
    O1 C6 H6B . . 109.8 ?
    C5 C6 H6B . . 109.8 ?
    H6A C6 H6B . . 108.2 ?
    O1 C7 C12 . . 115.01(17) ?
    O1 C7 C8 . . 124.8(2) ?
    C12 C7 C8 . . 120.17(19) ?
    C7 C8 C9 . . 120.0(2) ?
    C7 C8 H8 . . 120.0 ?
    C9 C8 H8 . . 120.0 ?
    C10 C9 C8 . . 119.4(2) ?
    C10 C9 H9 . . 120.3 ?
    C8 C9 H9 . . 120.3 ?
    C9 C10 C11 . . 121.2(2) ?
    C9 C10 H10 . . 119.4 ?
    C11 C10 H10 . . 119.4 ?
    C12 C11 C10 . . 119.3(2) ?
    C12 C11 H11 . . 120.3 ?
    C10 C11 H11 . . 120.3 ?
    O2 C12 C11 . . 125.4(2) ?
    O2 C12 C7 . . 114.82(17) ?
    C11 C12 C7 . . 119.81(19) ?
    O2 C13 C14 . . 109.00(16) ?
    O2 C13 H13A . . 109.9 ?
    C14 C13 H13A . . 109.9 ?
    O2 C13 H13B . . 109.9 ?
    C14 C13 H13B . . 109.9 ?
    H13A C13 H13B . . 108.3 ?
    N2 C14 C15 . . 121.7(2) ?
    N2 C14 C13 . . 119.23(18) ?
    C15 C14 C13 . . 119.09(19) ?
    C16 C15 C14 . . 119.2(2) ?
    C16 C15 H15 . . 120.4 ?
    C14 C15 H15 . . 120.4 ?
    C17 C16 C15 . . 119.8(2) ?
    C17 C16 H16 . . 120.1 ?
    C15 C16 H16 . . 120.1 ?
    C18 C17 C16 . . 118.2(2) ?
    C18 C17 H17 . . 120.9 ?
    C16 C17 H17 . . 120.9 ?
    N2 C18 C17 . . 122.9(2) ?
    N2 C18 H18 . . 118.5 ?
    C17 C18 H18 . . 118.5 ?
    C20 C19 H19A . . 109.5 ?
    C20 C19 H19B . . 109.5 ?
    H19A C19 H19B . . 109.5 ?
    C20 C19 H19C . . 109.5 ?
    H19A C19 H19C . . 109.5 ?
    H19B C19 H19C . . 109.5 ?
    O4 C20 O3 . . 124.2(2) ?
    O4 C20 C19 . . 120.5(2) ?
    O3 C20 C19 . . 115.3(2) ?
    C22 C21 H21A . . 109.5 ?
    C22 C21 H21B . . 109.5 ?
    H21A C21 H21B . . 109.5 ?
    C22 C21 H21C . . 109.5 ?
    H21A C21 H21C . . 109.5 ?
    H21B C21 H21C . . 109.5 ?
    O6 C22 O5 . . 123.8(2) ?
    O6 C22 C21 . . 120.1(2) ?
    O5 C22 C21 . . 116.0(2) ?
    H71 O7 H72 . . 109.2 ?
loop_
    _geom_hbond_atom_site_label_D
    _geom_hbond_atom_site_label_H
    _geom_hbond_atom_site_label_A
    _geom_hbond_site_symmetry_A
    _geom_hbond_distance_DH
    _geom_hbond_distance_HA
    _geom_hbond_distance_DA
    _geom_hbond_angle_DHA
    O7 H71 O4 2_545 0.85 1.92 2.772(3) 174.2
    O7 H72 O5 . 0.85 2.14 2.986(2) 178.3
data_global
_journal_date_recd_electronic     2010-05-18
_journal_date_accepted     2010-05-19
_journal_name_full     'Acta Crystallographica, Section E'
_journal_year     2010
_journal_volume     66
_journal_issue      6
_journal_page_first     m701
_journal_page_last     m701
_journal_paper_category     QM
_journal_coeditor_code     NG2778
_publ_contact_author_name     'Prof. Jin-Sheng Gao'
_publ_contact_author_address
;
College of Chemistry and Materials Science
Heilongjiang University
Harbin 150080
People's Republic of China
;
_publ_contact_author_email     hgf1000@163.com
_publ_contact_author_fax     '(86)451 8660 9151'
_publ_contact_author_phone     '(86)451 8660 9001'
_publ_section_title
;\
Bis(acetato-\k<i>O</i>)[1,2-bis(2-pyridylmethoxy)benzene-\k^4^<i>N</i>,\
<i>O</i>,<i>O</i>',<i>N</i>']copper(II) monohydrate
;
loop_
    _publ_author_name
    _publ_author_footnote
    _publ_author_address
    'Zhang, Shuang' .
;
Engineering Research Center of Pesticide of Heilongjiang Province,
Heilongjiang University,
Harbin 150080,
People's Republic of China
;
    'Wang, Yu-Jie' .
;
Engineering Research Center of Pesticide of Heilongjiang Province,
Heilongjiang University,
Harbin 150080,
People's Republic of China
and
College of Chemistry and Materials Science
Heilongjiang University
Harbin 150080
People's Republic of China
;
    'Ma, Dong-Sheng' .
;
College of Chemistry and Materials Science
Heilongjiang University
Harbin 150080
People's Republic of China
;
    'Liu, Ying' .
;
College of Chemistry and Materials Science
Heilongjiang University
Harbin 150080
People's Republic of China
;
    'Gao, Jin-Sheng' .
;
Engineering Research Center of Pesticide of Heilongjiang Province,
Heilongjiang University,
Harbin 150080,
People's Republic of China
and
College of Chemistry and Materials Science
Heilongjiang University
Harbin 150080
People's Republic of China
;
