# Supplementary material for: Bis(acetato-κO)[1,2-bis­(2-pyridylmeth­oxy)benzene-κ4 N,O,O′,N′]copper(II) monohydrate
Source: Acta Crystallogr Sect E Struct Rep Online. 2010 May 22;66(Pt 6):m701. doi: 10.1107/S160053681001874X (PMC2979615; doi:10.1107/S160053681001874X)
Supplement: Supplementary file 2 [file e-66-0m701-Isup2.hkl]

# 
# h,k,l, Fc-squared, Fo-squared, sigma(Fo-squared) and status flag 
# 
data_I
_shelx_title ' shelxl in    P21/c' 
_shelx_refln_list_code          4 
_shelx_F_calc_maximum      334.65 
_exptl_crystal_F_000      1019.80 
_reflns_d_resolution_high  0.7701 
 
loop_ 
 _symmetry_equiv_pos_as_xyz 
 'x, y, z' 
 '-x, y+1/2, -z+1/2' 
 '-x, -y, -z' 
 'x, -y-1/2, z-1/2' 
 
_cell_length_a    11.6610 
_cell_length_b    14.6890 
_cell_length_c    15.5530 
_cell_angle_alpha  90.000 
_cell_angle_beta  123.540 
_cell_angle_gamma  90.000 
 
_shelx_F_squared_multiplier     1.000 
 
loop_ 
 _refln_index_h 
 _refln_index_k 
 _refln_index_l 
 _refln_F_squared_calc 
 _refln_F_squared_meas 
 _refln_F_squared_sigma 
 _refln_observed_status 
   2   0   0      631.16      534.78     20.09 o 
   3   0   0     7828.96     7626.93     76.55 o 
   4   0   0     3061.06     3140.93     40.38 o 
   5   0   0     4367.85     4242.22     61.08 o 
   6   0   0      724.58      812.32     21.03 o 
   7   0   0      541.60      526.06     12.14 o 
   8   0   0       98.04      125.75     23.44 o 
   9   0   0      763.27      725.04     29.33 o 
  10   0   0      275.19      320.76     25.14 o 
  11   0   0      228.61      213.29     32.95 o 
  12   0   0      190.70      256.87     29.48 o 
   2   1   0        6.60        4.13      4.01 o 
   3   1   0     8906.64     8814.52     64.83 o 
   4   1   0     3025.01     2697.30     22.64 o 
   5   1   0      169.37      159.51      9.10 o 
   6   1   0     1434.10     1394.92     19.86 o 
   7   1   0     1115.43     1053.25     17.58 o 
   8   1   0      146.65      167.49     15.79 o 
   9   1   0      390.56      433.24     17.71 o 
  10   1   0        4.79        7.52     14.34 o 
  11   1   0      214.98      212.73     21.70 o 
  12   1   0      193.48      234.98     24.06 o 
   1   2   0       30.89       27.83      5.81 o 
   2   2   0     8772.54     8958.25     73.24 o 
   3   2   0      518.46      522.50      9.11 o 
   4   2   0     1460.12     1562.33     18.61 o 
   5   2   0      211.37      245.26      8.55 o 
   6   2   0       40.29       40.06      4.58 o 
   7   2   0       21.66       20.21      5.29 o 
   8   2   0        0.81       -2.17      5.64 o 
   9   2   0      122.70       47.17     26.21 o 
  10   2   0       48.47       46.07     13.24 o 
  11   2   0       10.48       27.90     17.17 o 
  12   2   0        0.06        1.15     14.90 o 
   1   3   0     4408.93     4337.76     50.75 o 
   2   3   0       56.75       82.46      8.16 o 
   3   3   0     2077.55     1966.68     21.22 o 
   4   3   0     3737.49     3544.25     32.57 o 
   5   3   0       17.51       28.98      7.10 o 
   6   3   0     1085.56     1061.21     15.17 o 
   7   3   0      473.02      466.37     23.63 o 
   8   3   0      753.61      772.01     23.59 o 
   9   3   0      409.53      433.40     13.68 o 
  10   3   0       42.36       37.37     16.84 o 
  11   3   0       22.12       32.67     18.02 o 
  12   3   0       59.32       46.71     20.14 o 
   0   4   0   111988.93   111583.62   2865.20 o 
   1   4   0      222.99      265.52     14.08 o 
   2   4   0       45.25       14.03      7.37 o 
   3   4   0     3743.85     3525.45     33.39 o 
   4   4   0     1204.34     1279.93     17.15 o 
   5   4   0     4123.72     4059.12     45.59 o 
   6   4   0      954.20     1040.79     18.52 o 
   7   4   0     1005.45     1004.83     24.36 o 
   8   4   0      194.55      171.16     12.75 o 
   9   4   0     1170.13     1109.81     38.51 o 
  10   4   0      700.48      670.84     41.18 o 
  11   4   0      169.45      185.38     23.68 o 
  12   4   0      226.57      256.40     22.05 o 
   1   5   0     3473.41     3118.28     37.55 o 
   2   5   0      956.19      841.53     16.16 o 
   3   5   0      904.18      846.21     15.45 o 
   4   5   0     1996.72     1808.88     22.39 o 
   5   5   0     1131.09     1046.53     17.49 o 
   6   5   0     4042.21     4052.44     66.05 o 
   7   5   0     1829.01     1844.83     35.30 o 
   8   5   0      354.45      367.62     26.78 o 
   9   5   0     1292.13     1252.32     27.26 o 
  10   5   0       11.93        7.33     10.90 o 
  11   5   0      652.54      678.01     35.03 o 
  12   5   0       91.00       88.71     29.78 o 
   0   6   0      872.26      847.34     29.88 o 
   1   6   0     5677.43     5785.43     60.10 o 
   2   6   0     2555.42     2575.47     40.06 o 
   3   6   0     3856.22     3825.79     45.21 o 
   4   6   0       97.94      134.05     16.16 o 
   5   6   0      202.31      175.87     13.33 o 
   6   6   0     1165.96     1160.00     25.40 o 
   7   6   0      143.89      185.85     13.52 o 
   8   6   0      515.60      514.82     13.92 o 
   9   6   0       51.27       42.46     10.60 o 
  10   6   0       41.15       63.08     17.46 o 
  11   6   0        0.44       -2.20     19.36 o 
   1   7   0      784.05      820.68     19.95 o 
   2   7   0      521.46      529.60     17.20 o 
   3   7   0      922.41      931.71     19.50 o 
   4   7   0      166.95      217.07     16.21 o 
   5   7   0      921.97      936.46     18.78 o 
   6   7   0       70.30       85.05     12.18 o 
   7   7   0      293.93      280.76     14.67 o 
   8   7   0      288.57      346.53     23.90 o 
   9   7   0       92.37       90.50     16.09 o 
  10   7   0        0.03        1.13     18.89 o 
  11   7   0        0.71       11.82     16.48 o 
   0   8   0      538.37      525.77     63.76 o 
   1   8   0     2114.40     2170.67     33.72 o 
   2   8   0     1674.91     1513.36     27.45 o 
   3   8   0     2350.40     2328.27     58.31 o 
   4   8   0      254.42      263.22     13.93 o 
   5   8   0      500.31      508.85     23.01 o 
   6   8   0      455.32      471.08     19.89 o 
   7   8   0       37.24       30.49     12.16 o 
   8   8   0      957.96      959.14     26.80 o 
   9   8   0        0.26       -9.69      9.69 o 
  10   8   0       47.17       92.25     21.50 o 
  11   8   0       40.92       58.92     16.42 o 
   1   9   0     2760.49     2582.80     37.46 o 
   2   9   0     2226.83     2211.19     37.05 o 
   3   9   0     1329.06     1382.86     33.52 o 
   4   9   0      747.10      745.90     21.19 o 
   5   9   0       42.43       47.84     12.24 o 
   6   9   0     1534.57     1532.88     33.70 o 
   7   9   0      492.82      525.93     23.54 o 
   8   9   0      110.24      132.81     16.71 o 
   9   9   0      893.84      923.05     31.79 o 
  10   9   0       40.06       33.04     16.85 o 
  11   9   0      309.61      282.12     23.59 o 
   0  10   0     1003.33     1066.72     45.95 o 
   1  10   0        6.93       25.71     13.32 o 
   2  10   0      763.15      801.42     25.14 o 
   3  10   0       31.38       46.63     13.81 o 
   4  10   0     1662.88     1705.42     29.84 o 
   5  10   0     1146.60     1142.14     27.49 o 
   6  10   0      546.11      551.97     21.50 o 
   7  10   0       12.94       11.43     12.33 o 
   8  10   0      144.20      186.72     24.00 o 
   9  10   0       28.45       18.24     15.64 o 
  10  10   0      320.81      345.53     40.83 o 
   1  11   0      160.23      180.35     22.63 o 
   2  11   0       59.32       90.12     17.05 o 
   3  11   0      197.73      185.18     34.74 o 
   4  11   0       19.25       29.77     14.18 o 
   5  11   0      200.49      196.74     24.92 o 
   6  11   0       24.55       38.12     12.83 o 
   7  11   0      234.07      252.34     22.02 o 
   8  11   0        0.03      -15.18     15.18 o 
   9  11   0        1.11       21.60     15.66 o 
  10  11   0       10.06       30.40     17.07 o 
   0  12   0     1737.64     1694.73     75.01 o 
   1  12   0      487.32      472.46     25.51 o 
   2  12   0       33.71       20.53     14.13 o 
   3  12   0      500.20      499.91     22.53 o 
   4  12   0        0.50        1.99     12.17 o 
   5  12   0      194.78      273.75     37.98 o 
   6  12   0      359.65      351.97     21.41 o 
   7  12   0       24.13       22.61     15.05 o 
   8  12   0      242.52      256.21     23.72 o 
   9  12   0       52.77       39.27     16.84 o 
   1  13   0      129.84      170.32     20.69 o 
   2  13   0      739.58      742.86     26.51 o 
   3  13   0      131.58      129.84     15.88 o 
   4  13   0      339.89      380.73     25.02 o 
   5  13   0        0.04        7.80     14.93 o 
   6  13   0      561.51      535.84     26.44 o 
   7  13   0      264.42      258.39     23.65 o 
   8  13   0      264.44      270.75     22.38 o 
   9  13   0      460.79      582.88     53.19 o 
   0  14   0     1674.27     1569.24     53.30 o 
   1  14   0        2.72       -5.24     14.84 o 
   2  14   0        9.41       11.00     17.28 o 
   3  14   0      161.94      215.78     22.22 o 
   4  14   0       33.21       29.24     16.36 o 
   5  14   0      867.30      882.13     29.91 o 
   6  14   0      395.39      390.86     46.56 o 
   7  14   0       80.54       70.04     18.35 o 
   8  14   0      277.90      261.13     32.55 o 
   1  15   0      344.06      381.58     74.01 o 
   2  15   0        2.07       -9.57     14.99 o 
   3  15   0        3.82       -1.44     13.27 o 
   4  15   0      159.24      142.71     25.36 o 
   5  15   0        4.03       22.70     16.69 o 
   6  15   0       46.06       35.26     17.76 o 
   7  15   0      189.39      185.91     21.23 o 
   0  16   0       75.19      110.69     39.19 o 
   1  16   0       76.81       84.20     26.34 o 
   2  16   0        7.55        6.05     16.20 o 
   3  16   0      134.34      128.23     21.03 o 
   4  16   0        1.69      -14.62     18.54 o 
   5  16   0        5.79       14.21     21.06 o 
   6  16   0        8.32        0.20     15.63 o 
   1  17   0      369.19      401.41     25.75 o 
   2  17   0      121.91      130.85     20.59 o 
   3  17   0       52.64       73.00     27.43 o 
   4  17   0      263.57      267.37     28.23 o 
   5  17   0        2.94      -10.15     17.86 o 
   0  18   0      868.30      669.74    134.05 o 
   1  18   0       32.36       36.38     19.80 o 
   2  18   0      134.57      135.20     25.37 o 
   3  18   0      136.98      143.25     23.96 o 
   4  18   0        7.45       -6.43     16.72 o 
   1  19   0      202.58      163.71     34.95 o 
 -12   1   1      207.56      214.00     20.36 o 
 -11   1   1        7.23       -8.81     12.67 o 
 -10   1   1        3.00        2.38      5.99 o 
  -9   1   1      102.79      101.47      8.40 o 
  -8   1   1      796.29      806.94     13.23 o 
  -7   1   1     1273.49     1290.28     16.05 o 
  -6   1   1       41.91       25.74      4.64 o 
  -5   1   1     1511.15     1493.29     15.50 o 
  -4   1   1     6312.58     6542.24     47.20 o 
  -3   1   1     1405.18     1345.89     15.17 o 
  -2   1   1      802.54      796.75      9.25 o 
   1   1   1     1286.73     1327.50     19.30 o 
   2   1   1    17099.88    17475.73    239.55 o 
   3   1   1      192.73      216.02      9.51 o 
   4   1   1      828.22      776.20      9.71 o 
   5   1   1     1688.14     1680.30     17.23 o 
   6   1   1     2235.31     2321.33     45.44 o 
   7   1   1      256.53      259.16     24.14 o 
   8   1   1     2222.92     2251.63     37.58 o 
   9   1   1      154.55      194.25     21.85 o 
  10   1   1       47.21       52.10     17.68 o 
  11   1   1      131.14      123.73     18.25 o 
  12   1   1        5.64        8.78     15.49 o 
 -12   2   1        4.75        6.88     13.47 o 
 -11   2   1      254.51      313.12     40.27 o 
 -10   2   1      972.76      988.20     22.45 o 
  -9   2   1       13.86       17.05      8.96 o 
  -8   2   1      746.92      752.81     17.76 o 
  -7   2   1       15.59       18.99      6.97 o 
  -6   2   1     1154.95      953.74     16.67 o 
  -5   2   1    13355.46    13805.59    114.09 o 
  -4   2   1      385.68      356.06     12.59 o 
  -3   2   1     6169.72     5716.73     43.29 o 
  -2   2   1       73.02       78.39      5.42 o 
  -1   2   1    13836.98    13778.12    124.22 o 
   0   2   1    28557.55    29861.03    346.62 o 
   1   2   1     3169.36     3064.70     38.98 o 
   2   2   1     3135.28     3005.70     29.94 o 
   3   2   1      421.22      436.51      8.89 o 
   4   2   1     4480.37     4125.94     53.56 o 
   5   2   1     8800.87     8993.68     83.51 o 
   6   2   1       22.97       29.48      4.56 o 
   7   2   1     3146.13     3273.00     59.82 o 
   8   2   1      120.04      108.91     20.99 o 
   9   2   1      958.05      979.73     43.25 o 
  10   2   1      672.96      674.57     24.17 o 
  11   2   1       72.33      116.09     25.75 o 
  12   2   1      231.65      242.26     24.45 o 
 -12   3   1      694.55      643.88     34.82 o 
 -11   3   1       42.55       55.21     16.07 o 
 -10   3   1      236.27      268.72     10.36 o 
  -9   3   1      727.71      696.33     13.74 o 
  -8   3   1     1120.23     1083.47     23.39 o 
  -7   3   1     4458.59     4303.33     50.07 o 
  -6   3   1      765.40      605.75     10.42 o 
  -5   3   1       18.31        7.01      6.08 o 
  -4   3   1     7667.84     7719.76     59.02 o 
  -3   3   1      237.79      278.78      8.01 o 
  -2   3   1       59.79       52.01      7.32 o 
  -1   3   1    13240.66    13186.96    137.78 o 
   0   3   1       19.18       37.30      7.15 o 
   1   3   1    12934.04    14025.43    150.34 o 
   2   3   1      169.58      150.70     18.28 o 
   3   3   1     1446.80     1228.00     16.21 o 
   4   3   1     1276.17     1198.76     14.89 o 
   5   3   1      401.63      340.79     13.53 o 
   6   3   1     3208.11     3201.02     33.38 o 
   7   3   1       10.04        4.32      3.76 o 
   8   3   1     2095.99     2047.90     39.17 o 
   9   3   1      501.78      489.39     40.11 o 
  10   3   1      232.62      265.63     26.80 o 
  11   3   1      850.72      883.06     43.23 o 
 -12   4   1        9.87       14.37     16.22 o 
 -11   4   1       97.83      107.30     20.24 o 
 -10   4   1      150.92      162.25      9.73 o 
  -9   4   1       14.15       -1.80      6.25 o 
  -8   4   1      757.19      776.62     20.22 o 
  -7   4   1       67.08       63.71      8.29 o 
  -6   4   1      480.06      462.90     24.52 o 
  -5   4   1       12.73       16.14      7.07 o 
  -4   4   1     1331.23     1484.05     18.15 o 
  -3   4   1     2354.35     2423.16     26.12 o 
  -2   4   1     5402.64     5669.64     49.24 o 
  -1   4   1    45905.12    47424.91    649.56 o 
   0   4   1    10769.17    11069.78    116.23 o 
   1   4   1     3785.93     3902.49     40.92 o 
   2   4   1       38.22       29.45      8.14 o 
   3   4   1     1351.50     1486.95     20.32 o 
   4   4   1       83.26      115.53      7.72 o 
   5   4   1        6.48        4.07      7.39 o 
   6   4   1     1169.19     1142.57     22.02 o 
   7   4   1       25.94       24.52      5.53 o 
   8   4   1      222.62      199.66     12.80 o 
   9   4   1       73.58       75.25     12.18 o 
  10   4   1      266.25      279.72     26.68 o 
  11   4   1        2.91       43.12     18.80 o 
 -12   5   1      161.34      135.84     20.97 o 
 -11   5   1       57.29       49.02     16.86 o 
 -10   5   1       47.96       39.33      6.58 o 
  -9   5   1      210.51      230.43     24.29 o 
  -8   5   1      267.29      272.07     10.54 o 
  -7   5   1       14.60        1.10      8.89 o 
  -6   5   1      267.51      258.66     17.86 o 
  -5   5   1      388.74      404.07     16.59 o 
  -4   5   1     2740.68     2841.32     29.57 o 
  -3   5   1      430.52      439.10     10.75 o 
  -2   5   1      392.48      331.74     11.14 o 
  -1   5   1    15019.82    15056.96    164.19 o 
   0   5   1     1222.03     1260.13     21.73 o 
   1   5   1     4536.51     4543.45     50.20 o 
   2   5   1     1362.22     1382.42     20.41 o 
   3   5   1      465.34      466.29     18.72 o 
   4   5   1       35.21       40.48      9.13 o 
   5   5   1     1443.63     1522.31     25.32 o 
   6   5   1      139.95      145.87     11.62 o 
   7   5   1      191.31      175.84     24.54 o 
   8   5   1     1427.01     1326.40     32.33 o 
   9   5   1       58.93       52.28     15.85 o 
  10   5   1      144.01      164.43     16.47 o 
  11   5   1       79.82      143.13     22.26 o 
 -12   6   1        0.14       -0.57     14.93 o 
 -11   6   1      196.53      216.21     15.35 o 
 -10   6   1      370.80      388.37     14.82 o 
  -9   6   1       35.01       21.99      9.81 o 
  -8   6   1      478.40      429.08     18.04 o 
  -7   6   1       76.82       73.06     15.30 o 
  -6   6   1     1335.61     1237.87     23.96 o 
  -5   6   1     1023.14     1040.50     17.26 o 
  -4   6   1       69.51       64.77      8.86 o 
  -3   6   1     4477.09     4224.13     42.12 o 
  -2   6   1     1674.23     1742.10     23.90 o 
  -1   6   1     8754.84     8771.35     90.27 o 
   0   6   1     2897.72     2859.12     35.84 o 
   1   6   1     1114.04     1082.77     20.57 o 
   2   6   1     7410.61     7214.49     75.77 o 
   3   6   1      194.28      189.13     14.30 o 
   4   6   1     2281.00     2168.82     29.30 o 
   5   6   1     3233.83     3168.92     40.80 o 
   6   6   1       24.47       30.90      9.45 o 
   7   6   1      941.45      892.48     27.03 o 
   8   6   1       83.42      108.82     14.28 o 
   9   6   1      450.64      451.81     29.87 o 
  10   6   1      264.81      301.72     30.89 o 
  11   6   1        0.59       -0.40     16.40 o 
 -12   7   1      244.30      291.65     22.08 o 
 -11   7   1       72.31       64.78     15.86 o 
 -10   7   1      182.29      209.68     20.28 o 
  -9   7   1      391.14      407.44     29.49 o 
  -8   7   1      844.33      830.68     24.90 o 
  -7   7   1     3753.53     3686.32     47.71 o 
  -6   7   1      470.59      455.11     21.99 o 
  -5   7   1       59.88       45.09     10.87 o 
  -4   7   1     2203.86     2127.72     34.20 o 
  -3   7   1      607.82      594.98     19.18 o 
  -2   7   1    10856.69    11109.92    123.67 o 
  -1   7   1     7244.98     7422.26    102.97 o 
   0   7   1     4813.25     4731.01     55.57 o 
   1   7   1     3294.51     3010.43     51.16 o 
   2   7   1      111.08      144.43     11.78 o 
   3   7   1     4993.97     4793.67     62.31 o 
   4   7   1     1604.18     1608.70     28.67 o 
   5   7   1       58.71       58.22     10.31 o 
   6   7   1     1900.10     1916.67     32.92 o 
   7   7   1      113.58      140.62     14.31 o 
   8   7   1      720.11      757.32     18.17 o 
   9   7   1      610.58      440.60     81.19 o 
  10   7   1        9.39       -5.43     12.72 o 
  11   7   1      254.21      233.25     28.93 o 
 -11   8   1      137.85      123.59     39.42 o 
 -10   8   1      230.96      220.25     21.60 o 
  -9   8   1        8.29      -10.77     14.54 o 
  -8   8   1      209.09      238.33     24.10 o 
  -7   8   1       66.29       75.48     11.96 o 
  -6   8   1     1023.59     1101.65     28.72 o 
  -5   8   1      134.97      126.17     12.26 o 
  -4   8   1      133.93      173.03     13.81 o 
  -3   8   1     1789.60     1691.24     27.48 o 
  -2   8   1      281.70      307.20     17.77 o 
  -1   8   1    24056.72    24431.97    303.04 o 
   0   8   1       78.99       86.07     11.42 o 
   1   8   1      329.09      382.74     17.33 o 
   2   8   1     1078.22     1029.81     23.36 o 
   3   8   1      297.21      309.28     17.26 o 
   4   8   1      118.11      120.28     12.65 o 
   5   8   1      627.35      665.77     18.58 o 
   6   8   1        0.69        9.65      9.80 o 
   7   8   1        9.62        3.52     10.77 o 
   8   8   1       73.38       73.43     15.03 o 
   9   8   1        4.47       13.98     13.82 o 
  10   8   1      290.50      309.94     27.65 o 
 -11   9   1       10.14       28.16     16.57 o 
 -10   9   1       67.97       66.61     16.46 o 
  -9   9   1       45.60       52.19     14.52 o 
  -8   9   1        1.09        5.37     10.30 o 
  -7   9   1        0.03       -4.50     11.37 o 
  -6   9   1       59.59       61.82     12.24 o 
  -5   9   1       66.73       84.58     12.00 o 
  -4   9   1       44.68       61.83     12.15 o 
  -3   9   1      856.90      865.26     21.09 o 
  -2   9   1      283.49      296.10     17.45 o 
  -1   9   1     1287.91     1388.39     28.29 o 
   0   9   1       38.85       31.31     12.13 o 
   1   9   1     2206.78     2222.38     41.16 o 
   2   9   1      392.40      396.46     19.38 o 
   3   9   1      117.60      138.04     18.77 o 
   4   9   1        2.32        0.08      9.97 o 
   5   9   1        1.74      -10.54     10.54 o 
   6   9   1        0.19       -8.13     10.23 o 
   7   9   1      332.23      275.92     20.11 o 
   8   9   1       98.67      130.86     24.59 o 
   9   9   1        0.02        9.85     17.37 o 
  10   9   1       25.18       35.01     16.90 o 
 -11  10   1       54.67       45.90     23.66 o 
 -10  10   1      111.36       89.48     20.31 o 
  -9  10   1       41.69       69.04     20.63 o 
  -8  10   1      163.05      209.27     17.44 o 
  -7  10   1       17.65       15.64     12.62 o 
  -6  10   1     1582.23     1590.24     33.07 o 
  -5  10   1       84.61       71.18     13.58 o 
  -4  10   1      154.09      158.13     14.08 o 
  -3  10   1     1753.15     1693.74     33.15 o 
  -2  10   1      315.18      369.89     19.75 o 
  -1  10   1     3316.96     3165.61     49.31 o 
   0  10   1      121.41      115.91     16.05 o 
   1  10   1       11.45       30.16     16.44 o 
   2  10   1     2779.17     2700.41     46.07 o 
   3  10   1      442.65      442.88     22.46 o 
   4  10   1      585.69      615.48     28.97 o 
   5  10   1     1265.54     1248.06     27.47 o 
   6  10   1        9.00        3.76     10.67 o 
   7  10   1      155.53      179.49     17.38 o 
   8  10   1      312.31      345.84     27.94 o 
   9  10   1       85.84       87.75     17.46 o 
  10  10   1       64.48       85.41     26.15 o 
 -10  11   1      154.56      141.72     22.91 o 
  -9  11   1     1077.18     1124.00     30.22 o 
  -8  11   1        0.20       28.53     12.97 o 
  -7  11   1     1241.87     1213.77     27.13 o 
  -6  11   1      187.86      185.83     15.47 o 
  -5  11   1      506.82      542.41     32.18 o 
  -4  11   1     1454.34     1355.94     39.52 o 
  -3  11   1        0.04        9.84     11.22 o 
  -2  11   1     3535.54     3525.36     55.62 o 
  -1  11   1     1088.59     1023.20     27.62 o 
   0  11   1     1220.26     1171.83     31.63 o 
   1  11   1     1000.68      997.08     34.86 o 
   2  11   1      113.64      168.36     44.85 o 
   3  11   1     2756.83     2752.32     47.18 o 
   4  11   1      407.01      435.96     23.72 o 
   5  11   1       44.89       60.39     14.10 o 
   6  11   1      872.22      869.89     32.58 o 
   7  11   1      129.60      128.85     17.14 o 
   8  11   1      416.20      430.26     21.19 o 
   9  11   1      146.27      149.85     34.03 o 
 -10  12   1      307.79      351.79     25.14 o 
  -9  12   1       17.19        5.39     15.27 o 
  -8  12   1      320.18      367.43     34.68 o 
  -7  12   1       33.47       27.02     13.21 o 
  -6  12   1      908.41      965.92     26.69 o 
  -5  12   1      929.13      954.25     42.19 o 
  -4  12   1       27.73       39.67     15.00 o 
  -3  12   1      267.38      269.61     18.88 o 
  -2  12   1      120.09       93.38     18.04 o 
  -1  12   1     2061.91     1986.12     39.04 o 
   0  12   1     1245.19     1162.93     33.14 o 
   1  12   1      148.89      214.51     40.43 o 
   2  12   1      396.34      434.61     23.77 o 
   3  12   1        0.81       -0.48     12.00 o 
   4  12   1      387.91      419.99     22.43 o 
   5  12   1      864.84      832.36     27.86 o 
   6  12   1      153.30      128.39     18.95 o 
   7  12   1      535.07      591.56     28.17 o 
   8  12   1        0.83        0.90     17.94 o 
   9  12   1       24.97       13.53     20.14 o 
  -9  13   1       38.27       15.88     28.03 o 
  -8  13   1        1.05       -8.48     14.73 o 
  -7  13   1      141.96      154.24     18.28 o 
  -6  13   1       32.67       23.70     14.67 o 
  -5  13   1       25.17       25.08     14.58 o 
  -4  13   1        9.08        7.62     13.48 o 
  -3  13   1      374.49      367.69     19.30 o 
  -2  13   1      189.37      212.81     17.96 o 
  -1  13   1       80.92       64.80     18.83 o 
   0  13   1      485.15      422.50     25.63 o 
   1  13   1      283.23      279.93     22.59 o 
   2  13   1       41.03       45.79     18.76 o 
   3  13   1        2.31       -1.19     14.11 o 
   4  13   1      304.77      311.95     19.52 o 
   5  13   1       23.90       51.28     17.53 o 
   6  13   1      120.54      107.91     16.93 o 
   7  13   1      141.05      112.17     20.93 o 
   8  13   1      164.64      111.69     30.57 o 
  -8  14   1       59.15       79.72     17.44 o 
  -7  14   1        0.17       30.72     21.37 o 
  -6  14   1      168.23      232.62     26.79 o 
  -5  14   1        0.58       11.47     14.43 o 
  -4  14   1       90.84       98.23     17.37 o 
  -3  14   1      131.06      150.54     22.68 o 
  -2  14   1       83.14       71.97     17.08 o 
  -1  14   1      184.96      154.85     19.60 o 
   0  14   1        9.64       -1.61     14.86 o 
   1  14   1       39.39       34.62     16.01 o 
   2  14   1      132.68      153.34     21.22 o 
   3  14   1       14.08       14.93     14.68 o 
   4  14   1      130.46      163.83     21.77 o 
   5  14   1       10.62       30.16     17.84 o 
   6  14   1      219.30      281.36     35.66 o 
   7  14   1       29.52       33.95     23.90 o 
   8  14   1       36.08       32.34     13.52 o 
  -8  15   1       19.60        9.66     15.32 o 
  -7  15   1      407.75      404.19     33.08 o 
  -6  15   1       68.12      102.94     19.54 o 
  -5  15   1      125.56      124.95     19.83 o 
  -4  15   1      371.63      333.37     22.86 o 
  -3  15   1        6.64       16.14     19.16 o 
  -2  15   1      743.02      668.59     29.76 o 
  -1  15   1      355.79      355.89     55.36 o 
   0  15   1      545.30      552.53     46.75 o 
   1  15   1      406.64      395.31     31.03 o 
   2  15   1        3.45       -9.69     20.11 o 
   3  15   1      826.62      782.09     28.02 o 
   4  15   1       89.26       92.73     18.10 o 
   5  15   1       79.95       76.38     18.15 o 
   6  15   1      182.61      236.31     42.31 o 
   7  15   1       10.92       20.29     18.45 o 
  -7  16   1       31.77       30.05     19.53 o 
  -6  16   1      233.14      267.46     26.86 o 
  -5  16   1      469.81      522.97     26.09 o 
  -4  16   1      136.84      157.69     19.77 o 
  -3  16   1      256.32      359.09     43.12 o 
  -2  16   1        1.09       24.22     19.96 o 
  -1  16   1      303.85      419.42     39.96 o 
   0  16   1     1157.65     1106.77     39.87 o 
   1  16   1      369.66      358.89     26.86 o 
   2  16   1      553.02      593.47     30.48 o 
   3  16   1      116.83      114.92     20.62 o 
   4  16   1      355.84      413.95     55.00 o 
   5  16   1      389.12      451.52     26.33 o 
   6  16   1       67.39       61.49     20.63 o 
  -6  17   1       61.41       40.04     23.12 o 
  -5  17   1       10.16       20.04     18.28 o 
  -4  17   1      163.95      164.15     22.33 o 
  -3  17   1       44.89       31.01     17.33 o 
  -2  17   1      116.23      144.82     22.50 o 
  -1  17   1      452.11      433.79     31.74 o 
   0  17   1      131.32      114.25     21.78 o 
   1  17   1      250.73      236.40     35.95 o 
   2  17   1       53.63       28.24     19.26 o 
   3  17   1      155.32      172.79     22.07 o 
   4  17   1       90.46      104.76     20.44 o 
   5  17   1       52.66       54.61     16.77 o 
  -4  18   1       25.19       39.70     20.84 o 
  -3  18   1        2.20       10.21     19.39 o 
  -2  18   1       48.42       49.52     19.25 o 
  -1  18   1        1.55       11.83     17.28 o 
   0  18   1        3.67       -7.57     23.19 o 
   1  18   1       11.14        6.86     14.86 o 
   2  18   1        0.01       -3.91     15.61 o 
   3  18   1       25.18       37.67     19.20 o 
  -1  19   1       45.23       32.01     27.85 o 
   0  19   1        3.20      -23.90     23.90 o 
 -13   0   2      177.55      174.33     31.13 o 
 -12   0   2       48.99       34.05     18.71 o 
 -11   0   2      325.29      291.22     43.53 o 
 -10   0   2      441.10      389.97     14.22 o 
  -9   0   2      746.36      790.13     17.48 o 
  -8   0   2        7.19       22.82      8.06 o 
  -7   0   2      574.47      577.97     24.20 o 
  -6   0   2      987.57      794.33     19.43 o 
  -5   0   2    10957.48    12199.03    165.34 o 
  -4   0   2    17733.20    18446.04    267.36 o 
  -3   0   2     8782.12     8800.54    107.19 o 
  -2   0   2    22027.89    22618.36    263.20 o 
   0   0   2     8889.21     8967.99    149.49 o 
   2   0   2    13912.36    12123.06    197.18 o 
   3   0   2     2521.17     2647.13     32.95 o 
   4   0   2    11178.02    11737.28    244.06 o 
   5   0   2      137.14      136.55     23.31 o 
   6   0   2      752.27      760.30     47.95 o 
   7   0   2     6351.76     6343.74    137.94 o 
   8   0   2      287.81      325.08     26.79 o 
   9   0   2      531.03      520.86     43.67 o 
  10   0   2      204.24      211.09     27.61 o 
  11   0   2        7.70       11.14     31.48 o 
 -13   1   2      181.37      152.12     25.56 o 
 -12   1   2      143.83      182.42     16.31 o 
 -11   1   2       10.97        4.98      8.24 o 
 -10   1   2      519.71      488.90     17.85 o 
  -9   1   2      194.85      208.11     10.20 o 
  -8   1   2     1506.98     1433.93     17.21 o 
  -7   1   2      395.06      344.01      8.50 o 
  -6   1   2      932.71     1116.15     13.39 o 
  -5   1   2     1333.26     1298.78     12.54 o 
  -4   1   2      787.05      676.80      9.05 o 
  -3   1   2     1165.90     1091.95     12.49 o 
  -2   1   2    13603.13    13672.33    101.33 o 
  -1   1   2       38.20       62.39      6.40 o 
   0   1   2     1050.73     1203.98     10.80 o 
   1   1   2     3650.37     3538.22     54.47 o 
   2   1   2     6884.25     6627.99     95.45 o 
   3   1   2    13105.78    13386.00    150.16 o 
   4   1   2      648.78      800.04     21.87 o 
   5   1   2     3492.28     3449.50     39.47 o 
   6   1   2      924.08      910.23     38.90 o 
   7   1   2       88.85       57.99     19.73 o 
   8   1   2      968.04     1024.61     24.69 o 
   9   1   2       12.11        5.46     12.25 o 
  10   1   2      296.47      328.84     23.29 o 
  11   1   2       74.88       83.26     20.49 o 
 -13   2   2        8.32       17.22     15.48 o 
 -12   2   2       36.98       55.85     15.10 o 
 -11   2   2      228.40      268.18     15.67 o 
 -10   2   2      151.05      165.34     16.51 o 
  -9   2   2       15.34       17.54      6.44 o 
  -8   2   2      456.74      440.08     10.19 o 
  -7   2   2      895.10      919.10     12.17 o 
  -6   2   2      262.84      295.43      8.52 o 
  -5   2   2       10.31       11.30      5.11 o 
  -4   2   2       91.27      158.96     12.79 o 
  -3   2   2     1332.74     1221.24     12.29 o 
  -2   2   2     1853.16     1833.31     15.82 o 
  -1   2   2     5949.06     6010.51     41.30 o 
   0   2   2      294.34      309.29      8.51 o 
   1   2   2      791.28      828.92     23.61 o 
   2   2   2      370.88      386.24      8.02 o 
   3   2   2     1724.53     1816.48     25.17 o 
   4   2   2      569.88      659.96     32.74 o 
   5   2   2        0.26       -6.46      7.81 o 
   6   2   2      189.00      194.76      9.09 o 
   7   2   2      687.16      682.53     15.37 o 
   8   2   2        1.44        7.72     15.29 o 
   9   2   2       59.67       40.12     13.94 o 
  10   2   2        5.23       11.02     19.65 o 
  11   2   2       26.83       23.65     18.26 o 
 -13   3   2       12.14       30.70     25.02 o 
 -12   3   2        4.30        7.44     15.21 o 
 -11   3   2       23.09       15.56     10.66 o 
 -10   3   2      358.81      361.60     24.36 o 
  -9   3   2       14.26       23.39      7.43 o 
  -8   3   2      713.19      707.34     13.37 o 
  -7   3   2      226.90      189.76      9.90 o 
  -6   3   2      190.37      244.05      8.97 o 
  -5   3   2     1964.59     2013.53     19.65 o 
  -4   3   2      334.71      326.46      7.51 o 
  -3   3   2       31.18       35.51      5.66 o 
  -2   3   2     2617.05     2356.37     20.09 o 
  -1   3   2      963.25      931.40     11.56 o 
   0   3   2     1861.05     1881.36     20.10 o 
   1   3   2      126.62      129.41     12.00 o 
   2   3   2       61.10       64.50      8.64 o 
   3   3   2     2435.03     2367.67     28.94 o 
   4   3   2      509.54      598.26     19.66 o 
   5   3   2     2005.68     1869.89     46.61 o 
   6   3   2      558.00      579.72     21.47 o 
   7   3   2        9.33       11.01      7.63 o 
   8   3   2     1238.75     1195.14     20.61 o 
   9   3   2       89.46       56.36     20.09 o 
  10   3   2      190.83      223.63     20.24 o 
  11   3   2       55.71       39.63     24.38 o 
 -13   4   2       73.46      107.71     27.15 o 
 -12   4   2      197.50      204.54     21.96 o 
 -11   4   2      647.05      645.19     19.00 o 
 -10   4   2      463.16      443.76     13.25 o 
  -9   4   2     1180.20     1125.47     19.96 o 
  -8   4   2      736.39      788.28     14.28 o 
  -7   4   2      607.94      617.89     18.75 o 
  -6   4   2     3525.68     3435.90     46.46 o 
  -5   4   2     3993.86     4295.04     36.06 o 
  -4   4   2     7716.67     7439.86     63.74 o 
  -3   4   2     2731.00     2409.90     23.06 o 
  -2   4   2      190.21      201.30      8.87 o 
  -1   4   2     2190.88     1955.15     22.10 o 
   0   4   2        6.09        9.72      6.42 o 
   1   4   2       15.18       35.48     11.86 o 
   2   4   2      258.20      203.95     12.04 o 
   3   4   2     1103.49     1188.09     18.71 o 
   4   4   2     6110.78     6202.85     66.41 o 
   5   4   2      495.57      561.61     20.96 o 
   6   4   2     1975.95     1924.35     35.74 o 
   7   4   2     3257.81     3161.62     49.98 o 
   8   4   2      223.98      226.09     12.97 o 
   9   4   2     1076.41     1060.60     21.07 o 
  10   4   2       91.04       91.62     24.18 o 
  11   4   2      129.99      117.48     20.08 o 
 -12   5   2      352.82      339.22     30.51 o 
 -11   5   2       89.81       96.65     10.71 o 
 -10   5   2      738.86      704.64     15.63 o 
  -9   5   2        5.47       -5.67      7.52 o 
  -8   5   2     2673.01     2678.18     39.22 o 
  -7   5   2     4735.54     4613.01     56.01 o 
  -6   5   2        1.37       11.37      6.68 o 
  -5   5   2     2810.42     2682.16     28.37 o 
  -4   5   2       38.77       23.34      6.27 o 
  -3   5   2     9182.89     9160.65     83.16 o 
  -2   5   2    12796.68    12520.63    114.38 o 
  -1   5   2       61.76       73.99      8.34 o 
   0   5   2     3450.68     4191.52     55.22 o 
   1   5   2      606.60      516.64     15.05 o 
   2   5   2     2490.46     2475.71     31.97 o 
   3   5   2     6175.54     6165.54     65.42 o 
   4   5   2     1692.65     1839.00     31.97 o 
   5   5   2     2413.10     2402.20     32.92 o 
   6   5   2     1556.79     1396.36     27.32 o 
   7   5   2     1963.89     1917.30     33.96 o 
   8   5   2     1168.68     1127.54     26.54 o 
   9   5   2       16.97       23.02     14.45 o 
  10   5   2      453.77      514.80     40.88 o 
  11   5   2       46.08       19.12     29.45 o 
 -12   6   2       29.55        9.86     11.32 o 
 -11   6   2      124.03      130.94     13.62 o 
 -10   6   2      299.09      285.08     17.52 o 
  -9   6   2      190.41      193.50     13.43 o 
  -8   6   2     1239.96     1205.01     29.56 o 
  -7   6   2        9.36       15.87      9.60 o 
  -6   6   2     4006.93     4034.39     46.10 o 
  -5   6   2      748.95      829.57     15.88 o 
  -4   6   2     1428.31     1442.40     20.04 o 
  -3   6   2        3.84        1.86      7.54 o 
  -2   6   2    20677.73    21563.19    225.27 o 
  -1   6   2    10817.44    11013.00    104.74 o 
   0   6   2     1432.19     1519.25     26.16 o 
   1   6   2     1616.55     1495.77     22.47 o 
   2   6   2      963.19      924.69     18.67 o 
   3   6   2      220.30      262.21     14.40 o 
   4   6   2     1573.86     1662.94     29.99 o 
   5   6   2     1829.75     1733.57     26.72 o 
   6   6   2      653.77      685.14     19.26 o 
   7   6   2      241.33      232.80      9.08 o 
   8   6   2       10.19       22.00     18.00 o 
   9   6   2      297.04      331.59     25.47 o 
  10   6   2       77.92       42.40     47.21 o 
  11   6   2        5.82      -12.49     23.32 o 
 -12   7   2        3.72      -11.78     14.14 o 
 -11   7   2       57.77       40.34     11.61 o 
 -10   7   2       98.21      105.47     13.55 o 
  -9   7   2        7.73       19.08     11.92 o 
  -8   7   2       18.70       18.78     11.78 o 
  -7   7   2       34.96       43.85     10.74 o 
  -6   7   2      322.90      327.54     13.95 o 
  -5   7   2      403.62      405.02     20.53 o 
  -4   7   2      678.60      649.12     15.64 o 
  -3   7   2       84.75       97.56      9.93 o 
  -2   7   2     1347.60     1285.52     19.05 o 
  -1   7   2     4982.31     5198.58     60.05 o 
   0   7   2      484.92      521.14     15.34 o 
   1   7   2      144.33      190.82     13.24 o 
   2   7   2      299.13      351.80     15.66 o 
   3   7   2       24.58       10.94     11.14 o 
   4   7   2      167.16      203.49     14.86 o 
   5   7   2        5.44        5.81      9.68 o 
   6   7   2      199.83      206.06     13.38 o 
   7   7   2       48.70       45.72     11.84 o 
   8   7   2      201.74      229.91     19.65 o 
   9   7   2        1.71       19.07     12.77 o 
  10   7   2        0.73       14.64     17.07 o 
 -12   8   2      104.17       75.48     15.54 o 
 -11   8   2       39.57       57.58     20.54 o 
 -10   8   2       85.34       57.64     10.63 o 
  -9   8   2      617.95      624.86     21.57 o 
  -8   8   2       10.28       16.59     10.54 o 
  -7   8   2      912.83      929.48     31.17 o 
  -6   8   2     1859.28     1826.23     30.54 o 
  -5   8   2      281.37      280.91     24.21 o 
  -4   8   2       42.35       33.30     10.48 o 
  -3   8   2      621.36      587.66     19.46 o 
  -2   8   2      505.50      530.07     17.00 o 
  -1   8   2     7353.85     7367.29     82.07 o 
   0   8   2      596.74      649.58     19.36 o 
   1   8   2      405.08      339.36     15.28 o 
   2   8   2     1936.38     1848.13     30.32 o 
   3   8   2      134.47      140.62     15.58 o 
   4   8   2      848.54      830.47     28.77 o 
   5   8   2     1011.87     1067.18     33.37 o 
   6   8   2     1864.94     1872.24     31.90 o 
   7   8   2      101.96       70.85     20.69 o 
   8   8   2      197.88      164.28     15.79 o 
   9   8   2      319.96      304.85     61.37 o 
  10   8   2      189.87      202.92     28.76 o 
 -11   9   2        9.03        9.15     14.89 o 
 -10   9   2      401.73      448.66     34.66 o 
  -9   9   2        5.07       22.78     14.30 o 
  -8   9   2     1018.81     1035.76     26.68 o 
  -7   9   2     1705.96     1603.39     26.87 o 
  -6   9   2      253.67      244.95     15.71 o 
  -5   9   2     1896.85     1870.05     30.68 o 
  -4   9   2      848.21      743.00     23.92 o 
  -3   9   2     1821.27     1767.20     28.47 o 
  -2   9   2    14454.61    14464.12    156.38 o 
  -1   9   2       57.49       71.34     15.10 o 
   0   9   2      818.59      726.66     22.27 o 
   1   9   2     1155.11     1195.96     27.58 o 
   2   9   2     1342.52     1396.66     31.08 o 
   3   9   2     1148.13     1185.95     32.77 o 
   4   9   2       17.16       17.95     12.76 o 
   5   9   2     1431.87     1384.46     29.30 o 
   6   9   2      243.56      228.79     15.34 o 
   7   9   2     1406.93     1360.01     29.38 o 
   8   9   2      151.74      151.35     20.25 o 
   9   9   2      141.39      163.41     34.10 o 
  10   9   2      161.70      222.57     24.68 o 
 -11  10   2      282.13      269.92     27.71 o 
 -10  10   2       45.58       49.06     18.13 o 
  -9  10   2      449.52      436.47     26.60 o 
  -8  10   2      702.42      706.93     28.30 o 
  -7  10   2       16.10       -5.99     11.02 o 
  -6  10   2      769.87      756.94     21.63 o 
  -5  10   2      176.75      193.67     14.15 o 
  -4  10   2      516.02      504.09     18.17 o 
  -3  10   2     1630.36     1727.42     36.14 o 
  -2  10   2      663.65      732.76     23.52 o 
  -1  10   2     1828.86     1867.71     35.57 o 
   0  10   2      134.50      137.49     17.59 o 
   1  10   2      574.94      574.93     23.34 o 
   2  10   2        9.39       -2.12     12.94 o 
   3  10   2      519.40      534.44     25.16 o 
   4  10   2     1278.00     1227.04     36.04 o 
   5  10   2      450.68      474.95     21.94 o 
   6  10   2      269.15      282.79     21.77 o 
   7  10   2       13.36       14.28      8.44 o 
   8  10   2       17.51       13.65     14.38 o 
   9  10   2      130.08      124.47     36.07 o 
 -10  11   2        8.57      -10.74     16.35 o 
  -9  11   2        1.40        5.30     12.16 o 
  -8  11   2       65.32       57.42     15.60 o 
  -7  11   2        0.47      -13.37     13.37 o 
  -6  11   2      184.79      204.25     17.26 o 
  -5  11   2      138.72      123.97     13.71 o 
  -4  11   2       50.29       57.77     12.52 o 
  -3  11   2      206.96      198.15     18.28 o 
  -2  11   2      201.67      207.18     18.41 o 
  -1  11   2      104.11       92.31     15.01 o 
   0  11   2      144.99      189.21     23.30 o 
   1  11   2        4.30        6.97     12.73 o 
   2  11   2        8.40       19.15     16.35 o 
   3  11   2        1.17       -8.03     18.06 o 
   4  11   2      112.79      108.55     20.68 o 
   5  11   2       69.27       51.82     16.31 o 
   6  11   2        0.10       -5.56     14.70 o 
   7  11   2       54.14       66.87     11.74 o 
   8  11   2        0.98        7.14     14.55 o 
   9  11   2        2.44       -0.55     17.63 o 
 -10  12   2        3.75       18.11     33.99 o 
  -9  12   2      272.58      285.14     22.37 o 
  -8  12   2      253.43      274.37     23.77 o 
  -7  12   2       25.64       33.44     14.77 o 
  -6  12   2      443.25      447.17     25.42 o 
  -5  12   2      119.69      122.10     15.67 o 
  -4  12   2       42.27       39.39     13.56 o 
  -3  12   2       94.40      100.76     17.15 o 
  -2  12   2      229.57      228.85     19.35 o 
  -1  12   2      368.73      335.91     19.99 o 
   0  12   2      523.95      556.08     45.55 o 
   1  12   2       16.52        8.75     13.41 o 
   2  12   2      375.99      404.48     23.60 o 
   3  12   2       64.35       78.39     16.34 o 
   4  12   2      123.87      112.51     15.47 o 
   5  12   2      603.36      596.93     29.58 o 
   6  12   2      852.34      812.03     31.87 o 
   7  12   2        9.06       -0.07     10.47 o 
   8  12   2       46.11       37.00     17.23 o 
  -9  13   2      185.08      168.23     22.14 o 
  -8  13   2      286.71      286.08     19.77 o 
  -7  13   2      724.15      755.68     35.48 o 
  -6  13   2       61.78       36.91     14.70 o 
  -5  13   2     1186.38     1188.18     46.35 o 
  -4  13   2      258.94      282.53     17.62 o 
  -3  13   2      134.84      136.14     18.48 o 
  -2  13   2     2146.53     2098.75     46.56 o 
  -1  13   2      198.89      161.43     16.89 o 
   0  13   2      544.43      520.71     49.38 o 
   1  13   2      247.79      226.30     19.76 o 
   2  13   2       13.73       26.96     14.95 o 
   3  13   2      141.26      134.22     18.83 o 
   4  13   2        2.68        9.18     14.15 o 
   5  13   2      580.68      521.15     27.64 o 
   6  13   2       16.29       18.94     12.92 o 
   7  13   2      478.56      451.18     21.63 o 
   8  13   2      100.68      140.66     21.64 o 
  -9  14   2      294.73      297.07     34.55 o 
  -8  14   2      149.24      149.41     19.71 o 
  -7  14   2      271.34      273.50     21.88 o 
  -6  14   2      239.24      218.53     19.83 o 
  -5  14   2      162.86      193.86     21.65 o 
  -4  14   2      467.36      464.38     44.57 o 
  -3  14   2      190.26      182.30     20.48 o 
  -2  14   2      353.53      380.70     33.91 o 
  -1  14   2      615.46      619.91     27.43 o 
   0  14   2        0.59        5.76     12.33 o 
   1  14   2      378.25      365.59     31.21 o 
   2  14   2      454.56      424.40     24.94 o 
   3  14   2        0.91        3.51     17.83 o 
   4  14   2      514.14      576.63     27.21 o 
   5  14   2      300.70      339.94     23.45 o 
   6  14   2       71.38       54.95     15.35 o 
   7  14   2      287.56      303.69     25.20 o 
  -8  15   2      105.74       64.94     19.40 o 
  -7  15   2       10.81       -3.02     13.95 o 
  -6  15   2       45.64       58.27     17.59 o 
  -5  15   2       84.25       69.17     18.76 o 
  -4  15   2       16.66       26.63     15.81 o 
  -3  15   2      236.99      308.58     24.76 o 
  -2  15   2      441.36      502.68     49.95 o 
  -1  15   2        4.91       -5.96     13.61 o 
   0  15   2      202.96      225.00     19.87 o 
   1  15   2       16.03       25.70     14.78 o 
   2  15   2        4.53       18.87     14.11 o 
   3  15   2      243.64      261.70     39.31 o 
   4  15   2       35.70       27.28     13.23 o 
   5  15   2        2.49       10.67     13.06 o 
   6  15   2       43.35       42.48     15.53 o 
  -7  16   2        5.28      -17.06     17.07 o 
  -6  16   2        3.96       -0.51     13.51 o 
  -5  16   2        7.92      -16.71     19.65 o 
  -4  16   2       11.75       24.15     20.13 o 
  -3  16   2       33.47       35.41     16.09 o 
  -2  16   2       17.87       60.24     17.22 o 
  -1  16   2      175.58      167.13     19.97 o 
   0  16   2        6.40       -5.58     14.55 o 
   1  16   2      175.43      213.85     21.61 o 
   2  16   2      416.15      432.66     25.25 o 
   3  16   2       54.18       59.21     17.93 o 
   4  16   2        0.51       11.85     13.65 o 
   5  16   2        2.04       19.16     13.91 o 
  -6  17   2        3.72       19.95     18.17 o 
  -5  17   2      207.59      228.69     22.69 o 
  -4  17   2       53.90       67.49     20.32 o 
  -3  17   2      112.82      110.36     20.13 o 
  -2  17   2      496.52      484.47     29.29 o 
  -1  17   2        5.63        6.24     19.56 o 
   0  17   2      657.79      731.56     36.40 o 
   1  17   2      133.01      152.52     21.96 o 
   2  17   2      140.06      146.79     21.24 o 
   3  17   2      307.07      280.67     33.05 o 
   4  17   2        3.56       -5.56     14.05 o 
  -4  18   2      179.27      170.10     24.17 o 
  -3  18   2      196.24      166.41     29.67 o 
  -2  18   2       16.75       11.82     19.83 o 
  -1  18   2      401.49      429.54     27.09 o 
   0  18   2       31.90       71.66     25.74 o 
   1  18   2      310.31      355.18     38.63 o 
   2  18   2      247.95      262.42     22.33 o 
   3  18   2       71.83       75.79     17.53 o 
 -13   1   3      228.20      262.34     30.84 o 
 -12   1   3        3.14       -9.57      9.57 o 
 -11   1   3       64.72       67.45      7.80 o 
 -10   1   3       22.13       16.73     10.38 o 
  -9   1   3     1374.85     1342.39     19.27 o 
  -8   1   3     1311.83     1340.22     18.49 o 
  -7   1   3      138.43      148.02      8.62 o 
  -6   1   3     1498.08     1432.83     13.12 o 
  -5   1   3     5104.82     4895.34     33.42 o 
  -4   1   3      699.62      759.15      9.52 o 
  -3   1   3      318.35      288.61      6.91 o 
  -2   1   3      134.90      146.19      9.84 o 
  -1   1   3      142.25      120.11      4.64 o 
   0   1   3     1041.71     1025.95     22.74 o 
   1   1   3      793.81      837.99     11.86 o 
   2   1   3     2167.17     2150.53     48.04 o 
   3   1   3     8764.50     9105.57     97.23 o 
   4   1   3       11.84       14.41     10.31 o 
   5   1   3     2382.09     2345.14     29.73 o 
   6   1   3       64.39       66.95     14.81 o 
   7   1   3      343.22      362.73     40.35 o 
   8   1   3      791.26      837.00     35.38 o 
   9   1   3       29.48       68.98     22.43 o 
  10   1   3       62.46       42.79     20.96 o 
  11   1   3        2.54       17.03     19.23 o 
 -13   2   3        8.43       11.26     12.84 o 
 -12   2   3      241.50      278.08     26.15 o 
 -11   2   3      784.43      791.23     17.75 o 
 -10   2   3     1406.51     1300.46     19.68 o 
  -9   2   3     3359.29     3371.96     37.20 o 
  -8   2   3      630.13      587.11     10.98 o 
  -7   2   3     1956.21     1993.58     18.14 o 
  -6   2   3      504.52      430.96     10.21 o 
  -5   2   3      607.07      603.26      9.62 o 
  -4   2   3     7993.92     8145.84     67.26 o 
  -3   2   3     1997.30     1901.73     15.78 o 
  -2   2   3     4996.20     4842.34     35.23 o 
  -1   2   3       28.80       58.24      4.47 o 
   0   2   3        3.36        3.25      4.11 o 
   1   2   3      211.72      162.33      4.71 o 
   2   2   3     6882.17     7193.43     89.40 o 
   3   2   3     2300.69     2461.91     47.25 o 
   4   2   3     4441.79     4411.09     50.96 o 
   5   2   3      766.98      755.75     19.32 o 
   6   2   3      943.94      904.37     40.84 o 
   7   2   3     1876.44     1774.77     22.35 o 
   8   2   3     1264.83     1292.12     72.67 o 
   9   2   3      551.68      544.03     27.05 o 
  10   2   3        0.18        2.02     17.60 o 
  11   2   3      292.61      298.83     30.97 o 
 -13   3   3      443.08      478.05     24.33 o 
 -12   3   3       13.37       21.69     11.92 o 
 -11   3   3      504.89      493.58     26.84 o 
 -10   3   3      357.32      327.28     10.91 o 
  -9   3   3     1240.59     1197.88     18.36 o 
  -8   3   3     3136.23     3095.82     28.17 o 
  -7   3   3     1573.65     1531.56     17.93 o 
  -6   3   3      784.14      689.21     12.21 o 
  -5   3   3     1363.66     1258.08     15.13 o 
  -4   3   3        4.29       -0.16      3.93 o 
  -3   3   3     2976.19     2828.95     23.36 o 
  -2   3   3     3864.01     3740.92     28.05 o 
  -1   3   3     8913.45     9642.98     75.57 o 
   0   3   3       71.95      134.24      5.84 o 
   1   3   3       61.86       84.07      5.56 o 
   2   3   3     2887.11     2637.79     36.47 o 
   3   3   3     3142.41     3032.70     68.24 o 
   4   3   3      303.89      258.98     25.21 o 
   5   3   3     2787.53     2855.77     36.71 o 
   6   3   3       29.69       24.74     10.40 o 
   7   3   3      988.19      962.15     31.22 o 
   8   3   3      264.44      279.39     13.98 o 
   9   3   3      300.27      298.53     23.90 o 
  10   3   3      250.78      297.23     27.57 o 
  11   3   3        0.10      -21.18     21.18 o 
 -13   4   3       17.35        2.44     13.66 o 
 -12   4   3       75.93       66.30     13.23 o 
 -11   4   3      168.63      132.85     17.58 o 
 -10   4   3        5.55        3.09      9.52 o 
  -9   4   3      108.95       84.08     11.32 o 
  -8   4   3        5.93        1.97      8.51 o 
  -7   4   3     1094.76     1001.07     18.39 o 
  -6   4   3     3681.37     3902.10     37.93 o 
  -5   4   3     1140.51     1277.03     13.62 o 
  -4   4   3      789.15      848.05     14.12 o 
  -3   4   3      729.33      744.15     15.40 o 
  -2   4   3      356.34      370.39      9.65 o 
  -1   4   3     6522.44     6499.41     59.07 o 
   0   4   3      689.77      675.83     13.73 o 
   1   4   3       68.69       75.87      6.58 o 
   2   4   3     3109.92     3367.80     29.72 o 
   3   4   3      293.50      252.78      7.98 o 
   4   4   3       61.22       74.32      8.55 o 
   5   4   3       67.65       42.21      9.50 o 
   6   4   3     1699.37     1687.86     28.03 o 
   7   4   3     1196.61     1093.24     21.89 o 
   8   4   3        0.63        2.49     12.17 o 
   9   4   3      302.11      327.36     28.48 o 
  10   4   3       26.64       37.18     17.32 o 
 -13   5   3      121.45      122.96     24.31 o 
 -12   5   3        2.07       10.13     13.71 o 
 -11   5   3       98.19      108.92     12.05 o 
 -10   5   3      759.99      698.35     18.15 o 
  -9   5   3        0.04       -2.87     10.71 o 
  -8   5   3      152.95      178.77     13.69 o 
  -7   5   3        0.94       11.26      8.79 o 
  -6   5   3       34.02       45.29      6.55 o 
  -5   5   3     2806.41     2686.56     24.13 o 
  -4   5   3       22.36       22.69      5.57 o 
  -3   5   3      150.66      139.38      6.95 o 
  -2   5   3      331.21      312.86     10.17 o 
  -1   5   3      601.36      551.24     14.29 o 
   0   5   3      361.70      431.69     11.32 o 
   1   5   3        9.24       19.16      6.32 o 
   2   5   3      611.61      586.80     17.50 o 
   3   5   3      357.93      395.41     11.13 o 
   4   5   3     1073.76     1149.85     17.60 o 
   5   5   3      588.42      579.88     34.22 o 
   6   5   3        4.73        9.97      9.45 o 
   7   5   3       36.06       41.85     16.30 o 
   8   5   3      286.57      286.76     26.62 o 
   9   5   3       35.86       14.28      9.32 o 
  10   5   3       15.44       14.81     21.16 o 
 -12   6   3      329.64      378.83     24.63 o 
 -11   6   3      376.40      400.08     17.02 o 
 -10   6   3      537.19      536.07     27.33 o 
  -9   6   3     1256.41     1224.02     33.83 o 
  -8   6   3       81.49       69.30     11.38 o 
  -7   6   3      655.46      660.70     14.68 o 
  -6   6   3     2504.65     2507.77     28.09 o 
  -5   6   3        3.49       10.27      6.52 o 
  -4   6   3      905.92      863.48     23.14 o 
  -3   6   3        4.44       13.80      7.02 o 
  -2   6   3     5463.30     5314.97     52.12 o 
  -1   6   3      186.93      164.94      8.76 o 
   0   6   3      256.59      243.83     15.46 o 
   1   6   3     3138.62     3129.09     32.81 o 
   2   6   3       74.86       71.51      7.88 o 
   3   6   3     3331.11     3011.36     32.71 o 
   4   6   3     4703.55     4728.22     55.36 o 
   5   6   3      129.17      150.26     11.79 o 
   6   6   3     1183.25     1192.34     39.42 o 
   7   6   3      188.30      164.40     15.55 o 
   8   6   3      151.23      188.66     15.11 o 
   9   6   3      346.43      323.21     23.21 o 
  10   6   3        0.38       28.24     22.77 o 
 -12   7   3      224.83      225.99     16.87 o 
 -11   7   3       60.62       65.51     10.43 o 
 -10   7   3      139.34      136.31     11.02 o 
  -9   7   3      538.22      509.39     18.75 o 
  -8   7   3     1510.72     1576.19     39.91 o 
  -7   7   3     1281.33     1280.44     22.81 o 
  -6   7   3      427.26      419.33     13.39 o 
  -5   7   3      297.49      233.98     25.09 o 
  -4   7   3      265.48      271.75     13.80 o 
  -3   7   3    14062.35    13802.78    141.28 o 
  -2   7   3     2162.96     2126.80     26.53 o 
  -1   7   3     3620.88     3517.03     37.54 o 
   0   7   3     7334.00     7078.52     69.36 o 
   1   7   3       80.10      100.96     11.03 o 
   2   7   3    11528.97    11499.35    123.60 o 
   3   7   3     3118.67     3092.76     35.50 o 
   4   7   3       85.36       92.81      8.71 o 
   5   7   3     2063.53     2137.99     27.06 o 
   6   7   3      313.58      286.66     10.58 o 
   7   7   3      652.75      632.82     46.91 o 
   8   7   3      178.85      151.65     17.01 o 
   9   7   3       53.93       34.95     21.69 o 
  10   7   3      127.17      132.81     33.04 o 
 -12   8   3       62.10       37.18     13.75 o 
 -11   8   3      152.69      140.07     21.83 o 
 -10   8   3       10.99       14.48     14.83 o 
  -9   8   3      245.71      256.81     21.31 o 
  -8   8   3        7.08       -0.03      8.12 o 
  -7   8   3      394.39      364.24     14.80 o 
  -6   8   3     1441.19     1542.51     27.54 o 
  -5   8   3     1195.46     1368.80     26.61 o 
  -4   8   3     1668.65     1656.15     23.43 o 
  -3   8   3      874.10      909.33     22.47 o 
  -2   8   3     2507.36     2452.73     30.12 o 
  -1   8   3      816.85      836.15     19.61 o 
   0   8   3      262.03      295.96     14.69 o 
   1   8   3     2419.09     2437.48     31.59 o 
   2   8   3        3.54       -6.87      9.90 o 
   3   8   3     1034.55      936.70     25.52 o 
   4   8   3      235.28      225.48     11.66 o 
   5   8   3        8.40       20.76      9.49 o 
   6   8   3     1686.90     1614.97     25.83 o 
   7   8   3      293.23      271.33     15.52 o 
   8   8   3       15.10       16.73     22.96 o 
   9   8   3      219.37      218.56     33.90 o 
  10   8   3       20.31       41.26     43.13 o 
 -12   9   3        1.32       35.30     23.48 o 
 -11   9   3       44.64       35.14     12.63 o 
 -10   9   3       18.69        5.35     12.42 o 
  -9   9   3        6.26       27.11     13.91 o 
  -8   9   3        0.20       19.05     10.51 o 
  -7   9   3       10.44       11.71     11.04 o 
  -6   9   3       57.51       41.39     10.90 o 
  -5   9   3      201.35      233.13     13.78 o 
  -4   9   3        3.24       11.04      9.92 o 
  -3   9   3       55.21       59.36     13.62 o 
  -2   9   3      121.03      109.98     11.38 o 
  -1   9   3     1635.45     1694.67     28.34 o 
   0   9   3       14.52       16.24     10.75 o 
   1   9   3       25.90       17.33      9.95 o 
   2   9   3      277.02      301.95     20.26 o 
   3   9   3        7.16        5.17      8.84 o 
   4   9   3       16.63       21.76      9.53 o 
   5   9   3       13.60       18.71      7.90 o 
   6   9   3       10.39       24.98      8.26 o 
   7   9   3        8.10        2.32     10.42 o 
   8   9   3      141.07      144.68     29.24 o 
   9   9   3       30.65       34.46     21.48 o 
 -11  10   3       47.09       57.60     17.96 o 
 -10  10   3       73.15       58.32     17.42 o 
  -9  10   3      246.91      261.86     18.12 o 
  -8  10   3        0.85        7.18     11.82 o 
  -7  10   3      188.79      212.84     15.76 o 
  -6  10   3      806.13      827.56     20.25 o 
  -5  10   3      207.37      218.95     16.83 o 
  -4  10   3      619.86      608.68     24.30 o 
  -3  10   3      336.82      376.96     18.43 o 
  -2  10   3     1986.23     1920.45     37.36 o 
  -1  10   3       75.15       57.23     12.31 o 
   0  10   3      645.14      742.29     26.29 o 
   1  10   3     3491.14     3458.11     46.08 o 
   2  10   3       85.93       79.94     16.61 o 
   3  10   3      674.90      615.87     29.26 o 
   4  10   3     1625.99     1659.43     29.13 o 
   5  10   3        1.29        6.22      8.71 o 
   6  10   3     1176.38     1157.41     27.42 o 
   7  10   3       31.10       32.65      9.57 o 
   8  10   3       21.72       23.67     15.25 o 
   9  10   3       64.77       54.26     19.84 o 
 -11  11   3       90.93       90.38     21.81 o 
 -10  11   3      582.49      579.78     31.67 o 
  -9  11   3       11.55       -1.92     14.49 o 
  -8  11   3      650.88      685.65     29.72 o 
  -7  11   3      894.76      857.79     24.37 o 
  -6  11   3      161.44      221.54     21.43 o 
  -5  11   3      756.51      776.72     22.08 o 
  -4  11   3      220.70      224.23     15.20 o 
  -3  11   3     6629.62     6348.96     77.56 o 
  -2  11   3     1686.67     1690.04     31.46 o 
  -1  11   3     2608.43     2645.22     42.31 o 
   0  11   3     1585.15     1548.68     33.14 o 
   1  11   3       10.95       15.27     11.18 o 
   2  11   3     2992.27     2921.78     57.14 o 
   3  11   3       84.97       88.80     12.76 o 
   4  11   3      235.78      282.25     15.16 o 
   5  11   3     1484.98     1493.55     43.21 o 
   6  11   3      324.58      348.22     14.84 o 
   7  11   3      198.09      191.37     12.79 o 
   8  11   3       31.21       35.50     22.32 o 
 -10  12   3       76.49       66.17     18.19 o 
  -9  12   3      562.39      593.35     23.16 o 
  -8  12   3       25.06       32.01     13.39 o 
  -7  12   3      383.07      417.14     29.15 o 
  -6  12   3      781.61      781.10     25.92 o 
  -5  12   3      204.69      278.21     23.00 o 
  -4  12   3     1214.55     1184.82     29.69 o 
  -3  12   3      476.02      473.74     21.36 o 
  -2  12   3     1395.05     1417.71     35.71 o 
  -1  12   3      100.06       79.06     14.83 o 
   0  12   3      301.24      336.67     22.05 o 
   1  12   3      920.97      910.35     24.93 o 
   2  12   3      319.80      416.99     18.91 o 
   3  12   3      616.26      637.32     21.89 o 
   4  12   3      452.04      468.60     19.05 o 
   5  12   3      155.30      161.47     13.71 o 
   6  12   3      656.59      666.85     19.94 o 
   7  12   3       35.41       37.59     12.14 o 
   8  12   3       91.81      114.71     20.84 o 
 -10  13   3        8.98        0.74     14.29 o 
  -9  13   3        3.01      -14.71     14.71 o 
  -8  13   3       73.76       85.44     18.45 o 
  -7  13   3        1.19       -6.62     12.79 o 
  -6  13   3        7.73       -0.82     12.91 o 
  -5  13   3       48.14       61.47     20.29 o 
  -4  13   3      238.48      264.15     18.77 o 
  -3  13   3      579.87      559.28     21.04 o 
  -2  13   3       47.17       65.65     15.20 o 
  -1  13   3       16.15       19.11     13.25 o 
   0  13   3      268.33      283.87     22.23 o 
   1  13   3        0.26       10.27     12.36 o 
   2  13   3       34.11       44.11     13.77 o 
   3  13   3      776.36      745.98     24.85 o 
   4  13   3       51.53       53.28     13.97 o 
   5  13   3       79.99       75.47     15.86 o 
   6  13   3       31.42       20.46     11.77 o 
   7  13   3       40.98       51.91     17.13 o 
  -9  14   3       53.80       38.08     19.51 o 
  -8  14   3       53.65       49.03     16.01 o 
  -7  14   3       21.27       48.69     16.87 o 
  -6  14   3      104.18       96.19     19.68 o 
  -5  14   3        1.77      -15.13     15.13 o 
  -4  14   3      289.44      283.73     25.01 o 
  -3  14   3      860.04      787.96     27.98 o 
  -2  14   3        1.97      -15.90     15.90 o 
  -1  14   3       47.76       29.41     17.81 o 
   0  14   3      187.37      199.97     22.78 o 
   1  14   3      783.67      773.51     44.88 o 
   2  14   3      118.78      111.36     16.26 o 
   3  14   3        8.27       -1.43     12.20 o 
   4  14   3       20.82       10.00     13.75 o 
   5  14   3      216.66      211.68     21.96 o 
   6  14   3      292.85      289.48     19.49 o 
   7  14   3        0.26        2.39     16.61 o 
  -8  15   3      149.57      150.77     19.82 o 
  -7  15   3       61.03       74.95     22.32 o 
  -6  15   3      106.47      113.77     18.99 o 
  -5  15   3      543.58      583.17     28.62 o 
  -4  15   3       15.20       21.68     15.53 o 
  -3  15   3     1093.46     1018.14     32.37 o 
  -2  15   3      518.93      520.33     35.12 o 
  -1  15   3      956.69      882.63     28.14 o 
   0  15   3      827.37      817.55     56.79 o 
   1  15   3        2.20       -1.76     13.74 o 
   2  15   3      773.34      779.46     26.60 o 
   3  15   3       36.58       49.04     16.42 o 
   4  15   3       21.68       28.37     15.27 o 
   5  15   3      244.90      289.36     24.79 o 
   6  15   3       89.77       76.55     17.81 o 
  -7  16   3      134.80      114.26     23.86 o 
  -6  16   3      177.09      188.94     23.69 o 
  -5  16   3       49.16       27.51     22.06 o 
  -4  16   3      681.90      733.99     35.64 o 
  -3  16   3      144.43      104.58     21.42 o 
  -2  16   3      999.92      922.24     30.45 o 
  -1  16   3       80.76      121.60     18.96 o 
   0  16   3       76.68       99.57     19.24 o 
   1  16   3      632.86      667.01     32.05 o 
   2  16   3      191.85      181.70     28.20 o 
   3  16   3      432.28      385.28     28.27 o 
   4  16   3      340.35      305.03     21.58 o 
   5  16   3      169.84      178.72     20.98 o 
  -6  17   3        0.68       -6.97     18.11 o 
  -5  17   3       96.84       75.00     21.68 o 
  -4  17   3        5.51        5.85     17.53 o 
  -3  17   3      808.72      716.38     37.83 o 
  -2  17   3       45.74       71.37     21.71 o 
  -1  17   3        4.69        1.21     16.27 o 
   0  17   3      108.44       96.53     20.68 o 
   1  17   3        0.00       27.09     17.44 o 
   2  17   3       95.13      101.79     19.51 o 
   3  17   3      142.01      120.39     18.72 o 
   4  17   3      216.92      193.17     20.37 o 
  -4  18   3       24.68       23.89     17.98 o 
  -3  18   3        3.19        9.38     16.86 o 
  -2  18   3        4.37        2.35     18.87 o 
  -1  18   3        2.79        1.46     18.26 o 
   0  18   3       22.19       10.44     16.94 o 
   1  18   3       35.38       22.32     18.21 o 
   2  18   3        3.35       -0.03     14.60 o 
 -13   0   4      169.24      157.77     15.92 o 
 -12   0   4      594.69      556.60     25.00 o 
 -11   0   4      127.50      120.91     14.35 o 
 -10   0   4     4006.80     3742.58     57.11 o 
  -9   0   4     1018.24     1068.52     20.11 o 
  -8   0   4      107.07      105.55     19.69 o 
  -7   0   4     2057.16     2126.30     31.24 o 
  -6   0   4     1192.23     1379.53     25.42 o 
  -5   0   4     6351.71     6324.11     94.70 o 
  -4   0   4    11049.31    10922.67    112.57 o 
  -3   0   4       39.35       38.39      4.09 o 
  -2   0   4     5226.99     4852.06     70.86 o 
  -1   0   4     8331.20     8576.05    164.76 o 
   0   0   4    44971.23    49807.11   1362.28 o 
   1   0   4    12186.70    11502.60    226.38 o 
   2   0   4       67.36       13.13     13.93 o 
   3   0   4     9968.80     9459.84    271.79 o 
   4   0   4      377.37      291.05     34.16 o 
   5   0   4     5596.00     5459.10    102.18 o 
   6   0   4       52.03       48.02     20.76 o 
   7   0   4      645.60      612.96     45.01 o 
   8   0   4     1469.32     1600.71     66.71 o 
   9   0   4      250.93      278.89     46.08 o 
 -13   1   4      396.30      399.87     30.07 o 
 -12   1   4        7.76        0.35      8.31 o 
 -11   1   4      666.10      644.71     19.53 o 
 -10   1   4        3.43        0.85      7.12 o 
  -9   1   4     1074.02     1012.79     17.26 o 
  -8   1   4      762.43      776.17     16.96 o 
  -7   1   4       47.30       63.40      7.37 o 
  -6   1   4      209.60      287.92      7.44 o 
  -5   1   4       25.05       49.79      4.50 o 
  -4   1   4     2554.51     2475.13     16.90 o 
  -3   1   4     3835.08     3640.94     32.77 o 
  -2   1   4      112.56      129.33      6.97 o 
  -1   1   4    20390.03    20834.40    217.99 o 
   0   1   4     1497.11     1367.31     15.81 o 
   1   1   4     6026.78     6034.32     62.05 o 
   2   1   4    14001.75    13988.64    160.14 o 
   3   1   4      218.06      310.09     34.96 o 
   4   1   4     4401.46     4187.02     48.27 o 
   5   1   4      138.61      139.46     11.76 o 
   6   1   4       49.38       82.38     13.27 o 
   7   1   4      121.16      144.46     20.47 o 
   8   1   4        0.42        7.83     18.27 o 
   9   1   4       46.47       40.78     19.29 o 
  10   1   4      125.43      113.77     29.65 o 
 -13   2   4        6.02       13.06     12.21 o 
 -12   2   4      297.33      308.33     14.75 o 
 -11   2   4        1.68       10.15      8.67 o 
 -10   2   4       22.94       26.25      9.83 o 
  -9   2   4      432.37      438.20     14.11 o 
  -8   2   4       29.45       31.79      6.76 o 
  -7   2   4        0.48       -3.40      4.37 o 
  -6   2   4      761.38      751.22     17.83 o 
  -5   2   4      201.23      206.38     11.66 o 
  -4   2   4       19.77       14.12      3.73 o 
  -3   2   4       74.43       60.04      5.94 o 
  -2   2   4     5841.82     5838.48     41.51 o 
  -1   2   4     3383.65     3556.14     29.72 o 
   0   2   4     1305.27     1383.37     15.77 o 
   1   2   4      262.46      265.37      8.27 o 
   2   2   4     5355.97     5973.23     92.84 o 
   3   2   4      162.87      165.70     14.79 o 
   4   2   4       79.69       92.25      6.55 o 
   5   2   4      483.64      486.44     21.45 o 
   6   2   4       12.29       12.61      7.90 o 
   7   2   4      333.31      314.97     18.31 o 
   8   2   4        0.38        2.19     15.22 o 
   9   2   4        0.12       11.21     15.92 o 
  10   2   4        0.61        1.61     16.40 o 
 -13   3   4      167.62      223.02     30.31 o 
 -12   3   4       20.37        6.72      9.51 o 
 -11   3   4      322.26      310.56     14.96 o 
 -10   3   4       60.00       66.21      8.54 o 
  -9   3   4      436.34      422.78     12.40 o 
  -8   3   4      525.00      512.46     10.45 o 
  -7   3   4       67.41       63.13      7.38 o 
  -6   3   4      189.19      149.49     14.95 o 
  -5   3   4      551.42      653.75     12.78 o 
  -4   3   4    13350.96    13923.01    113.58 o 
  -3   3   4     1223.04     1219.91     14.09 o 
  -2   3   4      243.20      248.86     10.72 o 
  -1   3   4     5483.29     5391.60     43.22 o 
   0   3   4      697.93      686.01     13.36 o 
   1   3   4        1.94        7.02      4.41 o 
   2   3   4      281.06      219.11     17.74 o 
   3   3   4      949.54     1067.19     33.45 o 
   4   3   4      505.61      493.31     13.89 o 
   5   3   4        1.32       -1.87      9.31 o 
   6   3   4      127.11      140.01     12.20 o 
   7   3   4      416.90      379.59     39.02 o 
   8   3   4        0.14      -16.91     16.91 o 
   9   3   4       70.06       62.19     17.52 o 
  10   3   4      111.01      118.73     25.98 o 
 -13   4   4      194.68      288.18     32.00 o 
 -12   4   4      538.97      535.05     17.33 o 
 -11   4   4       28.15       18.62     10.24 o 
 -10   4   4     3500.17     3364.95     37.43 o 
  -9   4   4     2075.00     2091.61     23.77 o 
  -8   4   4       58.27       98.11     19.44 o 
  -7   4   4     4677.00     4745.98     53.38 o 
  -6   4   4       28.67       19.67      6.47 o 
  -5   4   4     6256.05     6242.93     50.22 o 
  -4   4   4     4501.87     4393.76     34.11 o 
  -3   4   4      590.57      543.71     11.18 o 
  -2   4   4      201.45      146.18      8.33 o 
  -1   4   4      583.97      634.91     11.78 o 
   0   4   4      601.75      504.93     11.81 o 
   1   4   4      707.61      570.88     11.89 o 
   2   4   4      116.64      118.83      7.29 o 
   3   4   4     2142.40     1930.03     22.44 o 
   4   4   4      467.93      366.12     23.42 o 
   5   4   4     2770.91     2757.91     53.14 o 
   6   4   4      189.65      210.30     15.28 o 
   7   4   4      104.14      112.45     15.99 o 
   8   4   4     1342.49     1357.47     25.01 o 
   9   4   4       64.97       88.65     24.40 o 
  10   4   4      310.06      336.08     42.46 o 
 -13   5   4      260.65      298.42     25.14 o 
 -12   5   4        1.33       -0.13      9.44 o 
 -11   5   4      601.38      624.93     15.73 o 
 -10   5   4       66.12       45.75      9.15 o 
  -9   5   4      760.17      733.64     14.22 o 
  -8   5   4     2375.78     2396.14     30.73 o 
  -7   5   4       20.22       23.04      8.99 o 
  -6   5   4     3330.72     3307.61     29.87 o 
  -5   5   4      329.57      274.57      9.88 o 
  -4   5   4     2237.55     2274.91     24.50 o 
  -3   5   4     4632.88     4397.84     35.82 o 
  -2   5   4     1047.68     1083.40     14.53 o 
  -1   5   4     3088.96     2890.69     27.06 o 
   0   5   4      994.24     1005.41     14.61 o 
   1   5   4     1615.28     1673.27     19.82 o 
   2   5   4     8654.34     8965.74     90.62 o 
   3   5   4      206.18      213.66     10.14 o 
   4   5   4     3910.62     3701.18     42.56 o 
   5   5   4      948.94      881.59     28.21 o 
   6   5   4      359.66      410.68     44.46 o 
   7   5   4      466.99      423.73     15.93 o 
   8   5   4        4.50        0.15     12.31 o 
   9   5   4      339.00      374.50     43.88 o 
  10   5   4       93.61       77.11     27.41 o 
 -13   6   4       70.53       70.54     18.65 o 
 -12   6   4      338.09      300.45     14.13 o 
 -11   6   4       20.69       31.37      9.65 o 
 -10   6   4       44.55       41.29     10.45 o 
  -9   6   4      489.60      489.24     16.64 o 
  -8   6   4      132.22      125.89     12.94 o 
  -7   6   4     1069.61     1094.37     24.98 o 
  -6   6   4       22.84       24.36      7.71 o 
  -5   6   4     2413.25     2402.34     24.04 o 
  -4   6   4       79.43      100.47     10.47 o 
  -3   6   4     6150.22     6279.77     61.76 o 
  -2   6   4     5146.22     5115.23     48.14 o 
  -1   6   4      110.50      116.74     12.31 o 
   0   6   4        3.10        5.66      7.13 o 
   1   6   4     5243.24     5216.11     50.95 o 
   2   6   4     1969.32     2175.30     24.73 o 
   3   6   4      663.17      620.21     16.98 o 
   4   6   4      791.25      787.24     50.30 o 
   5   6   4      659.36      575.89     31.76 o 
   6   6   4      506.88      552.68     50.71 o 
   7   6   4      540.60      502.49     45.57 o 
   8   6   4      299.93      307.77     20.98 o 
   9   6   4       91.76      124.31     42.06 o 
  10   6   4        0.67       -1.88     37.77 o 
 -13   7   4       19.90       32.70     13.88 o 
 -12   7   4        0.93       26.84      9.60 o 
 -11   7   4      160.81      157.05     12.66 o 
 -10   7   4       15.18       23.84     12.27 o 
  -9   7   4       16.58        9.26     10.89 o 
  -8   7   4        5.34        2.34      7.60 o 
  -7   7   4       79.96       91.85     10.76 o 
  -6   7   4       10.70       25.74     10.81 o 
  -5   7   4       19.48        8.04      6.91 o 
  -4   7   4      464.33      516.51     17.12 o 
  -3   7   4      243.14      263.18     12.35 o 
  -2   7   4       56.28       57.93      8.52 o 
  -1   7   4      446.65      452.80     13.17 o 
   0   7   4     1546.63     1727.29     24.53 o 
   1   7   4      179.42      212.33     12.03 o 
   2   7   4      913.72      979.94     20.64 o 
   3   7   4        1.40        1.19      6.31 o 
   4   7   4       35.54       42.70      9.74 o 
   5   7   4      385.78      384.15     11.64 o 
   6   7   4      298.95      305.43     19.33 o 
   7   7   4       29.68       43.91     17.81 o 
   8   7   4       12.08       32.46     17.29 o 
   9   7   4       28.70       62.80     36.43 o 
 -12   8   4      168.84      174.19     18.12 o 
 -11   8   4       63.57       49.25     13.37 o 
 -10   8   4      393.95      427.93     30.05 o 
  -9   8   4        5.28       -8.99     14.80 o 
  -8   8   4      476.52      469.83     19.15 o 
  -7   8   4     1086.31     1076.14     19.68 o 
  -6   8   4      243.52      277.10     15.97 o 
  -5   8   4     1195.36     1152.23     21.67 o 
  -4   8   4     1106.41     1018.46     17.89 o 
  -3   8   4      374.95      358.99     18.00 o 
  -2   8   4      464.06      427.33     14.16 o 
  -1   8   4      158.57      149.77     11.38 o 
   0   8   4      570.18      531.62     15.61 o 
   1   8   4     5432.00     5537.24     59.99 o 
   2   8   4      656.00      672.73     20.71 o 
   3   8   4      835.12      821.93     32.76 o 
   4   8   4      497.20      508.97     20.68 o 
   5   8   4      149.05      157.44     10.80 o 
   6   8   4      384.68      379.86     17.60 o 
   7   8   4       22.72        2.90     12.30 o 
   8   8   4      274.49      322.10     27.26 o 
   9   8   4       87.08       93.92     33.04 o 
 -12   9   4        0.20        6.85     13.03 o 
 -11   9   4      369.17      402.42     40.21 o 
 -10   9   4        4.02       -1.21     11.27 o 
  -9   9   4      198.12      246.87     27.85 o 
  -8   9   4      465.21      468.04     21.16 o 
  -7   9   4        1.96        3.06     11.45 o 
  -6   9   4     2435.34     2324.32     31.13 o 
  -5   9   4      339.19      321.95     14.53 o 
  -4   9   4     1575.31     1657.60     26.57 o 
  -3   9   4     6155.85     6218.20     65.23 o 
  -2   9   4       24.17       32.79      9.49 o 
  -1   9   4     1991.73     1867.57     32.52 o 
   0   9   4     3930.29     4001.80     47.65 o 
   1   9   4     1819.56     1816.54     29.57 o 
   2   9   4     5059.55     5032.84     56.40 o 
   3   9   4       32.93       52.18     10.12 o 
   4   9   4     1722.86     1716.17     43.75 o 
   5   9   4      268.73      303.71     14.44 o 
   6   9   4      365.65      390.32     21.21 o 
   7   9   4      316.89      373.00     41.51 o 
   8   9   4        0.09       -9.55     14.37 o 
   9   9   4      120.07      146.24     18.71 o 
 -12  10   4      127.94      171.44     27.54 o 
 -11  10   4      118.12       90.25     18.74 o 
 -10  10   4      391.39      441.30     25.71 o 
  -9  10   4      219.86      228.75     21.11 o 
  -8  10   4        1.58        1.66      9.67 o 
  -7  10   4      628.52      634.96     21.15 o 
  -6  10   4        8.76       14.14     12.52 o 
  -5  10   4      813.29      811.32     23.94 o 
  -4  10   4     2252.34     2309.85     37.59 o 
  -3  10   4      119.33      109.04     12.43 o 
  -2  10   4      847.48      809.81     22.54 o 
  -1  10   4     1630.40     1602.97     29.00 o 
   0  10   4       26.08       13.17     13.53 o 
   1  10   4     1550.22     1511.96     27.99 o 
   2  10   4      389.82      443.41     20.98 o 
   3  10   4      555.36      544.05     18.45 o 
   4  10   4       15.45       18.08     13.43 o 
   5  10   4     1088.51     1063.67     25.62 o 
   6  10   4      113.39      141.37     12.27 o 
   7  10   4       35.73       35.46     17.42 o 
   8  10   4      235.84      258.59     26.94 o 
 -11  11   4        2.60       10.31     16.19 o 
 -10  11   4       32.46       25.32     18.19 o 
  -9  11   4      107.70      104.69     14.17 o 
  -8  11   4        2.77       -3.04      9.82 o 
  -7  11   4       70.73       80.13     12.66 o 
  -6  11   4        0.25        2.89      9.20 o 
  -5  11   4      105.59      131.71     14.22 o 
  -4  11   4       27.88       28.29     13.36 o 
  -3  11   4      403.28      423.32     33.94 o 
  -2  11   4     1258.51     1253.55     35.33 o 
  -1  11   4        0.24        8.99     11.29 o 
   0  11   4        0.18      -10.95     10.95 o 
   1  11   4      136.17      152.79     15.04 o 
   2  11   4      437.45      470.77     19.08 o 
   3  11   4      264.84      256.32     16.53 o 
   4  11   4       24.11       16.30     10.08 o 
   5  11   4      113.22      112.82     11.38 o 
   6  11   4      342.48      336.85     19.47 o 
   7  11   4        0.57      -10.82     14.10 o 
   8  11   4        0.38      -18.19     18.19 o 
 -11  12   4        7.54        3.79     15.57 o 
 -10  12   4       94.03      105.14     17.09 o 
  -9  12   4      296.59      322.02     20.84 o 
  -8  12   4       21.76        4.97     11.99 o 
  -7  12   4      288.81      329.07     24.59 o 
  -6  12   4      110.06      113.34     16.04 o 
  -5  12   4      549.65      590.38     22.32 o 
  -4  12   4      204.25      237.84     17.86 o 
  -3  12   4       85.67       88.82     13.95 o 
  -2  12   4       81.17       77.63     14.34 o 
  -1  12   4       14.80       14.54     11.52 o 
   0  12   4       26.62       18.89     12.91 o 
   1  12   4      729.15      730.14     30.40 o 
   2  12   4      103.67      144.11     24.83 o 
   3  12   4        2.19        4.00     11.12 o 
   4  12   4       55.37       50.95     13.82 o 
   5  12   4      112.79       95.91     13.15 o 
   6  12   4      662.14      621.19     23.98 o 
   7  12   4       37.38       41.01     17.35 o 
 -10  13   4       22.15       38.75     14.30 o 
  -9  13   4       28.11       36.00     18.09 o 
  -8  13   4      507.53      472.27     22.31 o 
  -7  13   4       31.04       23.60     14.51 o 
  -6  13   4     1411.59     1278.53     37.84 o 
  -5  13   4      363.73      385.08     18.60 o 
  -4  13   4      791.22      868.16     24.10 o 
  -3  13   4     1051.72     1026.82     26.12 o 
  -2  13   4       76.47       54.33     15.65 o 
  -1  13   4      165.15      208.32     27.72 o 
   0  13   4      581.92      635.34     31.84 o 
   1  13   4      288.60      313.54     20.06 o 
   2  13   4      640.86      624.82     23.37 o 
   3  13   4        5.19        3.04     11.51 o 
   4  13   4      296.50      323.82     22.84 o 
   5  13   4      144.00      135.90     14.65 o 
   6  13   4      166.69      136.94     18.43 o 
   7  13   4      348.63      358.02     39.15 o 
  -9  14   4        3.51        4.46     13.22 o 
  -8  14   4       27.67       36.37     15.57 o 
  -7  14   4      788.32      737.35     26.90 o 
  -6  14   4        1.47        2.29     13.90 o 
  -5  14   4      594.53      541.38     26.46 o 
  -4  14   4      963.68      889.91     28.91 o 
  -3  14   4      260.10      293.32     22.88 o 
  -2  14   4       63.99       52.69     17.51 o 
  -1  14   4       63.64       82.75     18.49 o 
   0  14   4      478.61      523.26     24.60 o 
   1  14   4      442.81      450.62     31.91 o 
   2  14   4       27.96       25.22     14.55 o 
   3  14   4      625.36      667.78     34.37 o 
   4  14   4      100.40       74.98     17.09 o 
   5  14   4      315.57      313.27     19.06 o 
   6  14   4       68.36       72.26     16.70 o 
  -8  15   4        0.70        6.75     13.79 o 
  -7  15   4        1.08       -3.22     12.90 o 
  -6  15   4      141.72      145.10     17.33 o 
  -5  15   4        0.64       10.74     14.42 o 
  -4  15   4      347.16      339.07     30.59 o 
  -3  15   4      423.01      457.00     27.56 o 
  -2  15   4        1.36        5.39     13.88 o 
  -1  15   4       50.94       49.28     17.69 o 
   0  15   4       95.83      101.53     19.15 o 
   1  15   4        1.83       10.78     14.75 o 
   2  15   4      128.32      126.57     17.71 o 
   3  15   4        0.59        4.64     15.54 o 
   4  15   4       97.31       87.12     20.10 o 
   5  15   4       13.79       30.91     15.18 o 
  -7  16   4        4.34       16.64     14.67 o 
  -6  16   4        1.82       19.22     18.82 o 
  -5  16   4       38.07       17.79     18.20 o 
  -4  16   4       29.73       29.49     16.37 o 
  -3  16   4       13.10       19.51     15.27 o 
  -2  16   4      197.73      175.11     19.84 o 
  -1  16   4       36.15       42.36     19.12 o 
   0  16   4      206.44      221.35     24.36 o 
   1  16   4      252.29      235.94     22.10 o 
   2  16   4       18.38       15.43     16.96 o 
   3  16   4        0.23        9.29     18.51 o 
   4  16   4        5.35      -16.41     16.41 o 
  -6  17   4      169.03      139.05     21.15 o 
  -5  17   4       94.30      107.00     21.89 o 
  -4  17   4       82.72       67.29     22.02 o 
  -3  17   4      222.02      192.14     21.59 o 
  -2  17   4       69.67       48.39     17.70 o 
  -1  17   4      338.77      363.07     24.67 o 
   0  17   4      153.16      133.33     22.18 o 
   1  17   4      241.92      287.43     55.05 o 
   2  17   4      211.10      209.43     24.04 o 
   3  17   4        6.25      -15.78     18.32 o 
  -4  18   4      381.37      359.28     28.91 o 
  -3  18   4       71.33       75.68     24.61 o 
  -2  18   4      171.69      182.37     27.45 o 
  -1  18   4       43.92       45.58     20.51 o 
   0  18   4      242.01      232.07     23.37 o 
   1  18   4       60.97       55.13     19.53 o 
 -14   1   5      259.51      250.70     36.82 o 
 -13   1   5       34.86       15.39      9.19 o 
 -12   1   5        9.70        7.31      9.11 o 
 -11   1   5      326.68      322.85     11.50 o 
 -10   1   5      209.44      219.28      9.41 o 
  -9   1   5      664.96      707.68     14.20 o 
  -8   1   5      178.63      187.20     10.33 o 
  -7   1   5      643.36      768.68     19.94 o 
  -6   1   5      862.62      811.24      9.61 o 
  -5   1   5     2630.78     2833.33     19.40 o 
  -4   1   5     8300.84     8206.08     81.70 o 
  -3   1   5       29.10       40.75      1.70 o 
  -2   1   5     1245.88     1232.55     11.29 o 
  -1   1   5      255.37      196.13      7.44 o 
   0   1   5     2197.81     2210.94     22.38 o 
   1   1   5    12700.56    13024.15    151.35 o 
   2   1   5     5406.83     5572.79    137.70 o 
   3   1   5       66.36       85.08     13.83 o 
   4   1   5      759.29      736.05     14.69 o 
   5   1   5       83.90      100.74     15.00 o 
   6   1   5        8.86        1.92     13.95 o 
   7   1   5      490.82      532.65     68.72 o 
   8   1   5       67.50       98.68     24.72 o 
   9   1   5       91.07       85.19     40.72 o 
  10   1   5       76.51       91.20     31.58 o 
 -14   2   5       47.86       35.06     28.82 o 
 -13   2   5      354.87      334.98     17.99 o 
 -12   2   5      144.83      168.22     13.20 o 
 -11   2   5       73.87      112.30     13.44 o 
 -10   2   5     2284.69     2166.58     24.71 o 
  -9   2   5       74.95       75.40      8.15 o 
  -8   2   5     1957.70     2076.93     21.93 o 
  -7   2   5      801.21      705.59      8.78 o 
  -6   2   5     8741.85     9214.71     71.65 o 
  -5   2   5    20213.55    20854.43    181.58 o 
  -4   2   5      188.73      195.66     21.70 o 
  -3   2   5    15083.55    15375.43    138.92 o 
  -2   2   5     9298.64     9075.06     76.82 o 
  -1   2   5     2148.56     2321.17     23.04 o 
   0   2   5     6467.44     6384.17     59.42 o 
   1   2   5      107.98       88.93      6.99 o 
   2   2   5      373.47      590.01     23.17 o 
   3   2   5     2153.01     2241.16     42.60 o 
   4   2   5     2663.70     2630.48     35.50 o 
   5   2   5      238.62      224.76     28.84 o 
   6   2   5      124.47      132.55      8.86 o 
   7   2   5      862.36      919.47     45.74 o 
   8   2   5      492.95      438.77     27.04 o 
   9   2   5       13.01       15.16     19.43 o 
  10   2   5      605.89      650.66     38.30 o 
 -14   3   5      251.92      317.22     21.97 o 
 -13   3   5        2.57       -9.49      9.49 o 
 -12   3   5      516.69      541.40     17.31 o 
 -11   3   5      373.93      368.26     14.83 o 
 -10   3   5      340.17      378.23     17.58 o 
  -9   3   5     1172.29     1174.96     21.26 o 
  -8   3   5     1021.34      990.72     16.47 o 
  -7   3   5      691.56      652.93     10.66 o 
  -6   3   5     2372.93     2332.96     24.10 o 
  -5   3   5      195.11      269.97     11.43 o 
  -4   3   5     6451.68     6413.97     46.78 o 
  -3   3   5     1688.50     1581.94     14.80 o 
  -2   3   5     1575.76     1422.37     13.47 o 
  -1   3   5     1784.54     1527.78     16.65 o 
   0   3   5     2495.51     2760.06     22.23 o 
   1   3   5     5333.97     5196.29     89.56 o 
   2   3   5      195.83      197.58     12.58 o 
   3   3   5      353.88      302.48     20.63 o 
   4   3   5     1929.22     1939.72     44.46 o 
   5   3   5      193.98      192.60     14.58 o 
   6   3   5        7.93       26.29      9.35 o 
   7   3   5      439.70      469.79     17.01 o 
   8   3   5      109.15      131.97     23.60 o 
   9   3   5      340.49      347.58     30.13 o 
 -13   4   5        8.01       12.21      9.58 o 
 -12   4   5       48.67       46.79      9.90 o 
 -11   4   5      445.55      434.31     17.41 o 
 -10   4   5        1.93        6.31      6.22 o 
  -9   4   5       15.59       23.11      6.97 o 
  -8   4   5      189.50      213.34      9.84 o 
  -7   4   5       40.29       42.60      8.55 o 
  -6   4   5       15.11        7.07      5.66 o 
  -5   4   5     1242.75     1348.77     13.36 o 
  -4   4   5     1516.15     1508.13     16.32 o 
  -3   4   5      514.76      555.48      9.07 o 
  -2   4   5     1857.36     1970.82     17.83 o 
  -1   4   5      372.92      435.55     13.03 o 
   0   4   5       42.53       37.49      7.44 o 
   1   4   5     2340.26     2649.54     27.98 o 
   2   4   5     1683.20     1715.57     17.85 o 
   3   4   5        1.21      -12.50     14.46 o 
   4   4   5       21.75       19.00     20.77 o 
   5   4   5       20.50        7.12      8.41 o 
   6   4   5       36.90       30.71     12.42 o 
   7   4   5      301.97      299.96     16.16 o 
   8   4   5      228.54      196.87     25.08 o 
   9   4   5        1.93       10.77     21.19 o 
 -13   5   5        1.02       13.00     14.23 o 
 -12   5   5       72.20       64.41     11.21 o 
 -11   5   5     1100.19     1073.19     25.53 o 
 -10   5   5       68.11       64.17      7.41 o 
  -9   5   5      653.21      650.84     17.59 o 
  -8   5   5     1126.33     1057.65     19.49 o 
  -7   5   5       59.62       82.10     11.38 o 
  -6   5   5      547.57      550.92     13.09 o 
  -5   5   5      842.67      894.82     15.28 o 
  -4   5   5      961.09      912.86     13.06 o 
  -3   5   5      112.78      149.79      6.63 o 
  -2   5   5      361.57      355.24     10.48 o 
  -1   5   5      648.42      608.10     11.10 o 
   0   5   5     1743.19     1770.94     28.25 o 
   1   5   5      252.02      224.49     12.30 o 
   2   5   5        6.01        6.42      6.61 o 
   3   5   5      412.35      424.71     20.82 o 
   4   5   5      204.97      246.63     32.18 o 
   5   5   5      213.75      236.94     28.25 o 
   6   5   5       72.44      103.10     12.37 o 
   7   5   5       28.76       43.91     24.87 o 
   8   5   5       72.72      108.53     45.95 o 
   9   5   5        2.86      -16.34     20.96 o 
 -13   6   5      166.87      180.41     31.58 o 
 -12   6   5      184.07      220.21     33.78 o 
 -11   6   5      495.35      511.55     14.76 o 
 -10   6   5      660.52      680.91     18.16 o 
  -9   6   5      136.66      140.07     10.84 o 
  -8   6   5     1936.94     2026.09     32.27 o 
  -7   6   5     1079.44     1078.64     20.28 o 
  -6   6   5      410.90      381.24     10.26 o 
  -5   6   5     5005.63     4921.72     44.98 o 
  -4   6   5       15.33       15.13      6.81 o 
  -3   6   5     1659.45     1622.36     17.97 o 
  -2   6   5     3174.37     2912.53     28.63 o 
  -1   6   5      166.97      180.75     10.05 o 
   0   6   5     3800.42     3718.08     36.14 o 
   1   6   5      236.28      235.58     11.97 o 
   2   6   5     1327.43     1157.44     27.18 o 
   3   6   5     1061.48     1076.04     29.13 o 
   4   6   5      741.08      743.77     15.01 o 
   5   6   5      302.67      299.48     16.31 o 
   6   6   5      136.82      144.00     17.40 o 
   7   6   5      724.11      671.92     22.23 o 
   8   6   5      196.35       54.65     62.42 o 
   9   6   5       11.89      -11.63     32.75 o 
 -13   7   5       74.48       69.42     14.85 o 
 -12   7   5      312.13      309.41     16.34 o 
 -11   7   5      194.16      235.29     17.14 o 
 -10   7   5        9.72       17.23     13.00 o 
  -9   7   5       60.22       73.28     11.55 o 
  -8   7   5      230.19      217.92     10.64 o 
  -7   7   5     1427.93     1399.25     21.45 o 
  -6   7   5     1478.20     1479.20     20.26 o 
  -5   7   5      238.00      231.94     15.08 o 
  -4   7   5     3626.82     3575.97     41.42 o 
  -3   7   5      694.12      673.05     14.42 o 
  -2   7   5     4548.57     4487.46     47.39 o 
  -1   7   5     6842.80     6717.79     66.17 o 
   0   7   5      226.45      254.98     16.60 o 
   1   7   5    12235.23    12216.85    126.10 o 
   2   7   5      419.92      405.75     22.14 o 
   3   7   5     1419.48     1440.49     20.08 o 
   4   7   5     2987.15     2877.23     56.83 o 
   5   7   5        4.78        9.43     10.37 o 
   6   7   5      229.94      225.96     18.08 o 
   7   7   5      269.96      294.22     24.19 o 
   8   7   5       49.90       64.74     18.33 o 
   9   7   5      451.37      439.01     74.88 o 
 -13   8   5       55.60        9.38     25.99 o 
 -12   8   5       12.56       10.29      9.01 o 
 -11   8   5      631.37      580.13     18.58 o 
 -10   8   5       53.23       60.51     12.85 o 
  -9   8   5       42.30       43.45     13.06 o 
  -8   8   5       62.53       53.89     10.14 o 
  -7   8   5       67.91       71.95     10.07 o 
  -6   8   5       61.95       71.02      9.14 o 
  -5   8   5      799.72      772.97     17.89 o 
  -4   8   5      638.57      611.25     20.94 o 
  -3   8   5      277.69      276.72     15.86 o 
  -2   8   5      952.24     1010.18     18.35 o 
  -1   8   5       82.78      116.27     14.36 o 
   0   8   5     2414.91     2293.01     30.61 o 
   1   8   5     1147.45     1145.25     21.27 o 
   2   8   5     3021.39     3026.51     36.33 o 
   3   8   5      658.84      636.96     19.07 o 
   4   8   5       24.54       14.86      9.73 o 
   5   8   5      118.34      120.47      8.54 o 
   6   8   5      217.81      231.93     24.64 o 
   7   8   5      251.37      243.04     19.64 o 
   8   8   5      271.33      268.75     19.21 o 
 -12   9   5       16.15       20.48     12.64 o 
 -11   9   5      172.61      212.07     27.03 o 
 -10   9   5      362.03      315.61     21.38 o 
  -9   9   5       65.52       56.73     11.82 o 
  -8   9   5       64.65       56.31     12.56 o 
  -7   9   5      595.32      581.26     22.89 o 
  -6   9   5      217.96      248.22     24.15 o 
  -5   9   5      238.25      260.09     17.96 o 
  -4   9   5       28.90       36.85     11.65 o 
  -3   9   5      724.48      721.37     17.07 o 
  -2   9   5     1415.25     1482.56     27.13 o 
  -1   9   5      138.47      119.34     12.44 o 
   0   9   5       96.74       99.42     12.04 o 
   1   9   5       36.12       60.19     13.87 o 
   2   9   5        8.34       19.15     11.93 o 
   3   9   5        3.49        9.76      8.57 o 
   4   9   5       97.52      124.70     14.83 o 
   5   9   5       32.82       30.14      9.02 o 
   6   9   5        2.35        4.66      4.41 o 
   7   9   5       32.65       25.09     16.82 o 
   8   9   5       15.34       -5.77     20.21 o 
 -12  10   5      122.66       84.41     14.72 o 
 -11  10   5      291.40      321.95     25.54 o 
 -10  10   5        8.41       14.18     14.57 o 
  -9  10   5      308.44      277.70     20.13 o 
  -8  10   5      758.39      742.73     21.50 o 
  -7  10   5      219.96      247.37     19.45 o 
  -6  10   5       77.39       78.35     11.92 o 
  -5  10   5     1148.33     1097.65     22.72 o 
  -4  10   5       49.95       58.58     11.89 o 
  -3  10   5      503.71      503.65     16.71 o 
  -2  10   5      492.92      484.32     18.71 o 
  -1  10   5      802.63      804.38     20.07 o 
   0  10   5     1522.25     1488.42     27.56 o 
   1  10   5      402.81      421.24     16.53 o 
   2  10   5     1149.71     1149.28     23.08 o 
   3  10   5      341.83      359.11     19.99 o 
   4  10   5       18.67       19.39     11.63 o 
   5  10   5      268.34      269.62     17.00 o 
   6  10   5      229.82      221.50     18.80 o 
   7  10   5      247.63      253.13     33.05 o 
   8  10   5       42.82       40.22     18.57 o 
 -11  11   5      320.11      370.20     24.27 o 
 -10  11   5        1.19       21.43     15.82 o 
  -9  11   5      277.16      273.43     15.51 o 
  -8  11   5      999.89     1030.65     25.19 o 
  -7  11   5      397.32      448.17     46.67 o 
  -6  11   5      810.52      818.76     19.78 o 
  -5  11   5       18.44       29.53     13.23 o 
  -4  11   5     2683.83     2611.41     42.56 o 
  -3  11   5      293.20      318.67     20.88 o 
  -2  11   5      582.60      576.02     22.05 o 
  -1  11   5     2429.85     2399.80     46.97 o 
   0  11   5       80.77       96.03     13.02 o 
   1  11   5     1933.25     1894.96     31.50 o 
   2  11   5        2.94        7.79     10.15 o 
   3  11   5     1215.27     1191.57     28.09 o 
   4  11   5      902.88      804.56     20.90 o 
   5  11   5        1.74       -4.01      8.01 o 
   6  11   5      726.72      759.74     38.85 o 
   7  11   5      196.41      133.24     36.63 o 
 -11  12   5      264.65      316.94     22.38 o 
 -10  12   5      452.38      443.59     30.64 o 
  -9  12   5       85.97       90.76     16.19 o 
  -8  12   5      269.64      288.51     17.21 o 
  -7  12   5      727.80      714.07     23.68 o 
  -6  12   5      168.73      161.31     18.41 o 
  -5  12   5      921.44      915.90     29.58 o 
  -4  12   5      155.56      168.80     19.77 o 
  -3  12   5       23.21       43.22     13.36 o 
  -2  12   5       38.85       45.26     13.07 o 
  -1  12   5       85.22       82.63     14.74 o 
   0  12   5     1166.33     1171.84     28.81 o 
   1  12   5        4.64       10.42     12.45 o 
   2  12   5      810.33      767.09     46.28 o 
   3  12   5      697.64      691.54     31.36 o 
   4  12   5       26.95       23.73     11.95 o 
   5  12   5      365.28      391.68     28.84 o 
   6  12   5       92.69       98.02     18.79 o 
   7  12   5      253.80      320.50     48.04 o 
 -10  13   5        8.68        3.75     14.25 o 
  -9  13   5       62.23       38.55     17.90 o 
  -8  13   5      148.77      105.60     14.96 o 
  -7  13   5       29.92       17.68     12.89 o 
  -6  13   5       44.76       51.91     12.98 o 
  -5  13   5       19.52       23.83     13.36 o 
  -4  13   5      336.81      303.64     18.69 o 
  -3  13   5        8.45       33.89     13.45 o 
  -2  13   5        0.53       -9.50     12.54 o 
  -1  13   5       84.46       89.43     17.13 o 
   0  13   5      356.96      396.34     19.07 o 
   1  13   5      464.36      420.66     20.57 o 
   2  13   5      195.26      197.65     18.58 o 
   3  13   5       31.12       43.43     14.23 o 
   4  13   5       50.05       46.54     13.97 o 
   5  13   5       21.29        5.28     12.40 o 
   6  13   5        7.36        0.01     21.91 o 
  -9  14   5       57.65       56.75     17.11 o 
  -8  14   5       77.68       71.97     17.74 o 
  -7  14   5       23.09       22.70     13.00 o 
  -6  14   5        0.26       22.95     14.07 o 
  -5  14   5      255.94      225.75     19.36 o 
  -4  14   5      184.29      213.88     20.28 o 
  -3  14   5       15.61       22.72     20.50 o 
  -2  14   5      133.79      224.23     32.82 o 
  -1  14   5        2.23        1.22     13.01 o 
   0  14   5      214.01      212.18     18.05 o 
   1  14   5       93.25      102.11     18.74 o 
   2  14   5       72.06       58.17     16.98 o 
   3  14   5        0.95        7.89     13.68 o 
   4  14   5       49.42       34.55     14.39 o 
   5  14   5       34.44       27.81     15.07 o 
  -9  15   5       32.41       59.92     16.29 o 
  -8  15   5       30.80       22.94     16.08 o 
  -7  15   5      325.86      313.33     19.81 o 
  -6  15   5      333.72      391.09     20.82 o 
  -5  15   5        2.35        0.50     16.85 o 
  -4  15   5      502.49      513.93     23.05 o 
  -3  15   5       13.11       22.57     14.23 o 
  -2  15   5      161.18      173.97     19.62 o 
  -1  15   5      843.59      844.08     30.82 o 
   0  15   5       22.35        2.41     13.19 o 
   1  15   5      520.62      560.18     28.11 o 
   2  15   5      155.25      143.99     20.93 o 
   3  15   5      250.50      208.62     23.89 o 
   4  15   5      299.39      233.20     32.27 o 
   5  15   5        5.93        1.52     14.03 o 
  -8  16   5      130.98      124.39     20.91 o 
  -7  16   5      188.44      206.42     35.67 o 
  -6  16   5      222.93      213.74     21.75 o 
  -5  16   5      453.74      490.37     23.84 o 
  -4  16   5        9.04       -3.00     13.85 o 
  -3  16   5      211.53      264.34     21.66 o 
  -2  16   5       92.79      106.31     20.36 o 
  -1  16   5       24.75       26.33     15.61 o 
   0  16   5      919.92      874.99     29.90 o 
   1  16   5        0.85       -6.17     16.19 o 
   2  16   5      305.34      315.06     26.11 o 
   3  16   5      517.00      486.15     30.59 o 
   4  16   5       67.46       89.35     33.08 o 
  -6  17   5       51.57       67.72     20.48 o 
  -5  17   5        6.94        3.25     15.49 o 
  -4  17   5      258.53      296.33     38.90 o 
  -3  17   5        3.87       -1.24     15.79 o 
  -2  17   5       15.04       36.74     21.80 o 
  -1  17   5      298.34      340.95     44.71 o 
   0  17   5       23.68       17.70     18.17 o 
   1  17   5       96.79      123.46     22.24 o 
   2  17   5       11.73       13.67     24.22 o 
  -4  18   5        1.02       20.58     17.27 o 
  -3  18   5       28.23       -9.59     18.52 o 
  -2  18   5        3.06      -15.22     16.96 o 
  -1  18   5        0.59       -7.52     18.72 o 
   0  18   5        8.47       39.51     20.82 o 
 -14   0   6      154.00      207.18     41.07 o 
 -13   0   6      552.50      569.38     22.45 o 
 -12   0   6        2.77        4.00     15.75 o 
 -11   0   6      474.29      488.30     20.10 o 
 -10   0   6     1128.68     1057.44     29.80 o 
  -9   0   6       51.37       42.85     17.28 o 
  -8   0   6     2737.83     2553.15     41.61 o 
  -7   0   6       10.40        8.91      6.10 o 
  -6   0   6     6774.58     7364.52     97.63 o 
  -5   0   6     4350.68     4535.45     98.29 o 
  -4   0   6     2478.63     2436.26     56.21 o 
  -3   0   6    22175.88    23068.39    565.98 o 
  -2   0   6     1484.07     1698.76     31.08 o 
  -1   0   6    13624.18    13022.68    275.94 o 
   0   0   6    10634.61    10982.07    219.41 o 
   1   0   6    19453.84    20756.45    474.99 o 
   2   0   6     7359.93     6832.11     86.03 o 
   3   0   6      199.74      206.56     10.61 o 
   4   0   6     1577.39     1586.58     40.64 o 
   5   0   6       25.81       55.72     24.65 o 
   6   0   6      377.00      273.53     42.06 o 
   7   0   6     2170.33     2005.56     58.98 o 
   9   0   6       31.28       20.36     35.10 o 
 -14   1   6      159.05      125.46     13.59 o 
 -13   1   6       70.59       52.27      9.92 o 
 -12   1   6      288.09      288.27     14.87 o 
 -11   1   6       27.89       22.07      8.49 o 
 -10   1   6      590.82      575.72     13.23 o 
  -9   1   6     1653.57     1681.13     25.08 o 
  -8   1   6       23.45       41.82      6.53 o 
  -7   1   6     1801.97     1656.11     13.78 o 
  -6   1   6     4569.19     4691.50     33.47 o 
  -5   1   6     2129.68     2130.38     24.71 o 
  -4   1   6     1861.07     1751.77     29.54 o 
  -3   1   6      419.22      466.66      7.02 o 
  -2   1   6     3329.57     3190.67     24.90 o 
  -1   1   6     1490.46     1366.79     20.41 o 
   0   1   6    14801.52    15918.46    167.64 o 
   1   1   6     1967.80     1792.25     21.23 o 
   2   1   6      751.00      747.23     13.84 o 
   3   1   6     5611.36     5659.89     74.48 o 
   4   1   6      181.01      188.75     17.40 o 
   5   1   6       36.96       34.50     14.30 o 
   6   1   6     1457.30     1475.41     45.83 o 
   7   1   6        3.06        4.39     18.18 o 
   8   1   6       99.28       97.35     27.50 o 
 -14   2   6        4.49       37.11     23.06 o 
 -13   2   6       33.87       30.95      8.38 o 
 -12   2   6        3.43        1.11      7.52 o 
 -11   2   6      612.94      586.96     16.98 o 
 -10   2   6        7.65       20.08      7.50 o 
  -9   2   6       63.77       85.55     17.07 o 
  -8   2   6      220.07      260.72     10.04 o 
  -7   2   6       18.08       17.31      4.48 o 
  -6   2   6       38.10       54.03      5.14 o 
  -5   2   6     1168.83     1233.66     15.44 o 
  -4   2   6       46.94       60.71      6.13 o 
  -3   2   6      472.19      559.70      8.78 o 
  -2   2   6     1819.48     1889.84     18.98 o 
  -1   2   6        6.29        6.49      4.97 o 
   0   2   6      442.58      462.79      9.46 o 
   1   2   6       17.52       16.82      7.02 o 
   2   2   6       48.80       54.35      4.92 o 
   3   2   6     1243.56     1308.27     34.63 o 
   4   2   6      483.82      494.82     34.48 o 
   5   2   6       79.90       72.38     11.73 o 
   6   2   6       44.34       57.97     17.06 o 
   7   2   6       18.46       22.19     22.80 o 
   8   2   6       11.13       24.93     16.73 o 
   9   2   6       40.66       61.89     44.47 o 
 -14   3   6       80.25       46.95     11.18 o 
 -13   3   6        9.13       27.25      9.68 o 
 -12   3   6        7.66       -6.34      7.40 o 
 -11   3   6      255.64      284.92     12.99 o 
 -10   3   6      103.09      109.98      8.36 o 
  -9   3   6      875.64      896.93     12.46 o 
  -8   3   6      299.62      281.71     10.95 o 
  -7   3   6     2138.71     2081.53     18.83 o 
  -6   3   6     2413.16     2380.80     19.30 o 
  -5   3   6     7202.54     7522.57     73.74 o 
  -4   3   6     3615.14     3491.37     23.49 o 
  -3   3   6      141.62      154.24      5.15 o 
  -2   3   6     3397.40     3229.24     31.95 o 
  -1   3   6      107.02      117.62      8.60 o 
   0   3   6     2601.13     2767.53     24.87 o 
   1   3   6      136.53      220.35     13.77 o 
   2   3   6       25.16       27.81     33.22 o 
   3   3   6     1325.63     1355.54     48.89 o 
   4   3   6       74.26       68.57     18.54 o 
   5   3   6       86.75      114.68     17.37 o 
   6   3   6      650.95      618.94     41.59 o 
   7   3   6       21.36       25.23     15.56 o 
   8   3   6       94.98      117.24     27.79 o 
   9   3   6       20.80       19.71     18.44 o 
 -14   4   6       75.33       63.35     20.25 o 
 -13   4   6      105.84      116.03     21.76 o 
 -12   4   6       11.02        1.88      8.12 o 
 -11   4   6      928.35      974.59     30.33 o 
 -10   4   6     1462.55     1489.63     23.54 o 
  -9   4   6       19.37       24.15      5.86 o 
  -8   4   6     4740.76     4718.88     40.58 o 
  -7   4   6      120.27      138.59     10.00 o 
  -6   4   6     6532.54     6964.61     64.02 o 
  -5   4   6     4048.17     4188.33     31.66 o 
  -4   4   6     2783.95     2770.03     21.34 o 
  -3   4   6     9798.42     9574.27     75.24 o 
  -2   4   6      741.24      787.42     19.15 o 
  -1   4   6     1919.58     1768.42     17.95 o 
   0   4   6     2750.31     2716.00     24.72 o 
   1   4   6     1438.26     1512.93     19.10 o 
   2   4   6      345.57      288.50     26.84 o 
   3   4   6       26.37       28.31     24.51 o 
   4   4   6      872.32      878.42     34.05 o 
   5   4   6      170.60      209.79     17.86 o 
   6   4   6      184.87      155.10     12.19 o 
   7   4   6     1555.71     1508.57     54.31 o 
   8   4   6       38.87       49.79     18.55 o 
   9   4   6      220.94      297.48     32.28 o 
 -13   5   6       76.73       76.54     13.94 o 
 -12   5   6      770.07      757.55     26.62 o 
 -11   5   6       27.59       18.17      9.13 o 
 -10   5   6       81.92       90.35      8.64 o 
  -9   5   6     2640.21     2567.57     30.32 o 
  -8   5   6       45.34       55.92      9.17 o 
  -7   5   6     5136.97     5060.79     50.01 o 
  -6   5   6     2729.09     2719.02     25.60 o 
  -5   5   6     2748.42     2689.23     23.74 o 
  -4   5   6     1159.37     1063.19     19.52 o 
  -3   5   6      943.65      984.91     11.80 o 
  -2   5   6     3634.88     3514.76     30.90 o 
  -1   5   6      701.98      660.36     13.44 o 
   0   5   6     3488.18     3753.43     35.27 o 
   1   5   6      962.70      899.71     22.53 o 
   2   5   6      141.17      146.06      8.11 o 
   3   5   6     2304.80     2430.82     47.38 o 
   4   5   6      137.26      119.62     22.27 o 
   5   5   6        4.21       14.11     12.96 o 
   6   5   6     1936.12     1915.60     33.56 o 
   7   5   6        2.38       -3.64     12.73 o 
   8   5   6      341.47      414.40     40.28 o 
   9   5   6      350.07      380.55     29.60 o 
 -13   6   6       93.32       94.28     14.77 o 
 -12   6   6       97.42       87.87     12.25 o 
 -11   6   6      235.41      226.19     14.38 o 
 -10   6   6       27.53       20.59     10.54 o 
  -9   6   6      164.15      164.73     17.09 o 
  -8   6   6      773.27      794.57     22.82 o 
  -7   6   6      342.13      341.59     14.92 o 
  -6   6   6     2453.76     2425.84     25.61 o 
  -5   6   6     2198.21     2207.85     24.49 o 
  -4   6   6     2481.45     2626.26     25.48 o 
  -3   6   6      183.38      197.37      8.20 o 
  -2   6   6       36.61       49.42      6.97 o 
  -1   6   6      938.12      972.63     17.95 o 
   0   6   6      547.73      556.68     12.24 o 
   1   6   6      102.09       85.45      9.64 o 
   2   6   6     1357.42     1326.04     29.68 o 
   3   6   6        4.16        5.74      4.74 o 
   4   6   6       87.27      106.55     17.74 o 
   5   6   6      900.10      852.96     23.34 o 
   6   6   6        1.01       21.11     20.91 o 
   7   6   6      346.34      320.79     31.42 o 
   8   6   6      184.08      136.95     56.80 o 
 -13   7   6        1.95        7.35     11.32 o 
 -12   7   6       10.74       10.89     10.28 o 
 -11   7   6       31.28       16.04      8.10 o 
 -10   7   6        0.24      -10.70     13.34 o 
  -9   7   6        2.42        2.10     10.40 o 
  -8   7   6     1035.09     1053.59     16.96 o 
  -7   7   6      406.22      435.93     24.50 o 
  -6   7   6      414.39      397.96     12.23 o 
  -5   7   6        0.27       -4.08      5.79 o 
  -4   7   6      255.22      268.86      9.39 o 
  -3   7   6      983.55     1010.71     14.62 o 
  -2   7   6     1751.47     1775.68     21.96 o 
  -1   7   6     1711.80     1776.59     25.26 o 
   0   7   6      444.55      384.98     13.90 o 
   1   7   6      356.74      394.33     13.13 o 
   2   7   6      257.64      272.43     10.94 o 
   3   7   6      285.96      282.38     10.25 o 
   4   7   6       27.75       25.01      7.15 o 
   5   7   6      297.92      308.58     31.12 o 
   6   7   6        2.75       14.88     21.19 o 
   7   7   6       31.62        1.96     15.20 o 
   8   7   6        8.57       11.95     35.76 o 
 -13   8   6       32.68       22.49     12.00 o 
 -12   8   6        2.32        2.73      8.04 o 
 -11   8   6      327.30      348.93     19.22 o 
 -10   8   6       17.87       12.38     14.19 o 
  -9   8   6      216.42      238.17     35.11 o 
  -8   8   6      411.42      421.20     19.88 o 
  -7   8   6      740.69      730.11     24.87 o 
  -6   8   6     1707.78     1708.48     22.48 o 
  -5   8   6     1117.55     1184.41     19.30 o 
  -4   8   6       79.21       66.56     10.35 o 
  -3   8   6     1034.44      965.00     19.81 o 
  -2   8   6      403.44      441.86     14.65 o 
  -1   8   6     1612.34     1622.25     24.41 o 
   0   8   6     3088.56     2982.04     35.44 o 
   1   8   6        1.14       -1.34     10.77 o 
   2   8   6     2029.03     2048.32     37.24 o 
   3   8   6      556.58      508.86     17.21 o 
   4   8   6      262.92      319.98     32.40 o 
   5   8   6      149.96      179.88     20.42 o 
   6   8   6       15.60       47.73     19.86 o 
   7   8   6      173.79      213.44     18.53 o 
   8   8   6       54.18       98.30     35.73 o 
 -12   9   6      695.32      685.38     27.10 o 
 -11   9   6        0.77        2.34     12.13 o 
 -10   9   6       26.50       32.22     12.09 o 
  -9   9   6      724.38      673.76     23.47 o 
  -8   9   6      186.75      201.41     18.88 o 
  -7   9   6      857.25      851.69     16.73 o 
  -6   9   6       42.06       35.10     11.49 o 
  -5   9   6     1463.20     1520.16     25.09 o 
  -4   9   6     1354.64     1356.15     24.65 o 
  -3   9   6       12.17       19.54     10.05 o 
  -2   9   6     3298.92     3250.09     45.80 o 
  -1   9   6     1872.98     1778.98     28.96 o 
   0   9   6      740.48      752.92     42.31 o 
   1   9   6     3203.33     3094.39     40.86 o 
   2   9   6        0.01       11.00      8.40 o 
   3   9   6     1579.64     1591.40     33.47 o 
   4   9   6      180.57      201.85     16.30 o 
   5   9   6       52.05       40.27     16.93 o 
   6   9   6      865.87      881.00     55.60 o 
   7   9   6        0.79       -0.97     21.24 o 
 -12  10   6       66.51       52.06     17.51 o 
 -11  10   6      371.13      364.72     22.20 o 
 -10  10   6        1.67       11.30     14.50 o 
  -9  10   6      110.82      106.15     12.94 o 
  -8  10   6      819.76      779.56     34.18 o 
  -7  10   6        0.30       -2.64     11.96 o 
  -6  10   6      247.19      272.99     19.80 o 
  -5  10   6      400.97      449.65     30.69 o 
  -4  10   6      130.22      190.06     24.54 o 
  -3  10   6      658.40      663.53     21.57 o 
  -2  10   6     1015.02     1029.53     24.92 o 
  -1  10   6       80.84       78.10     11.72 o 
   0  10   6     1296.08     1295.95     29.13 o 
   1  10   6        1.46      -12.80     12.80 o 
   2  10   6      609.12      570.74     17.82 o 
   3  10   6        2.42       -0.29     10.11 o 
   4  10   6      183.37      163.60     14.73 o 
   5  10   6      236.53      246.24     20.85 o 
   6  10   6       27.33       25.34     15.11 o 
   7  10   6      264.76      218.38     33.44 o 
 -11  11   6        1.32        2.67     14.11 o 
 -10  11   6      103.18       96.55     13.94 o 
  -9  11   6       27.46       24.22     10.44 o 
  -8  11   6      139.03      108.29     12.21 o 
  -7  11   6       34.18       29.96     10.38 o 
  -6  11   6        5.13       -6.98      9.99 o 
  -5  11   6       73.66       60.70     11.01 o 
  -4  11   6      300.85      340.59     20.24 o 
  -3  11   6      204.18      224.27     18.60 o 
  -2  11   6       19.95       13.34     10.61 o 
  -1  11   6        1.44        6.94     10.18 o 
   0  11   6      728.54      782.29     25.15 o 
   1  11   6      202.82      235.42     22.22 o 
   2  11   6        7.46       11.18     15.60 o 
   3  11   6        1.79        1.42      9.18 o 
   4  11   6      114.10      122.41     18.56 o 
   5  11   6        1.40        6.72      7.70 o 
   6  11   6        0.10        2.73     13.50 o 
   7  11   6        5.67       16.56     24.32 o 
 -11  12   6      177.75      167.81     22.18 o 
 -10  12   6        0.97       15.93     10.80 o 
  -9  12   6       67.27       77.52     15.60 o 
  -8  12   6      619.31      609.76     25.51 o 
  -7  12   6        9.53       19.35     11.46 o 
  -6  12   6      180.66      182.14     14.81 o 
  -5  12   6      128.83      175.57     21.98 o 
  -4  12   6      139.14      115.73     14.68 o 
  -3  12   6       76.97       74.97     14.58 o 
  -2  12   6       72.07       96.83     15.96 o 
  -1  12   6        3.19       -1.61      9.72 o 
   0  12   6       86.39       77.50     13.14 o 
   1  12   6       91.06       81.26     13.29 o 
   2  12   6      146.30      174.30     15.62 o 
   3  12   6       40.88       29.56     13.06 o 
   4  12   6      143.68      130.14     19.12 o 
   5  12   6      181.48      207.91     29.55 o 
   6  12   6        0.24       21.54     18.87 o 
 -10  13   6       52.05       68.42     15.66 o 
  -9  13   6      561.09      557.15     43.85 o 
  -8  13   6       48.03       15.98     12.80 o 
  -7  13   6      415.25      433.13     39.75 o 
  -6  13   6      131.50      119.42     14.15 o 
  -5  13   6      590.13      590.22     22.40 o 
  -4  13   6      411.62      460.94     22.57 o 
  -3  13   6        1.70       11.94     15.26 o 
  -2  13   6      363.73      361.55     20.16 o 
  -1  13   6      229.00      232.61     16.73 o 
   0  13   6       35.02       45.14     13.24 o 
   1  13   6      637.60      639.32     32.88 o 
   2  13   6       32.17       27.12     13.74 o 
   3  13   6      499.84      524.43     28.39 o 
   4  13   6      127.40      115.04     18.28 o 
   5  13   6       19.60       30.67     19.35 o 
 -10  14   6       47.06       47.47     15.87 o 
  -9  14   6      127.57      123.64     17.61 o 
  -8  14   6      456.01      494.06     20.27 o 
  -7  14   6       10.39        0.80     13.72 o 
  -6  14   6      402.46      372.37     19.61 o 
  -5  14   6      137.47      139.26     17.34 o 
  -4  14   6       78.26       83.37     20.38 o 
  -3  14   6      430.09      430.68     23.10 o 
  -2  14   6       11.56       11.72     13.54 o 
  -1  14   6      352.15      373.17     35.53 o 
   0  14   6      593.98      595.83     34.00 o 
   1  14   6       40.92       17.73     14.79 o 
   2  14   6      558.67      569.53     29.66 o 
   3  14   6      340.42      366.16     23.40 o 
   4  14   6       24.30       12.01     13.19 o 
   5  14   6      142.14      159.40     20.93 o 
  -9  15   6       21.23       28.40     16.00 o 
  -8  15   6        0.13       17.57     14.02 o 
  -7  15   6       99.39      107.28     16.88 o 
  -6  15   6        0.22        0.79     13.07 o 
  -5  15   6      280.70      290.12     19.39 o 
  -4  15   6      145.41      128.06     18.01 o 
  -3  15   6        1.04      -13.08     18.39 o 
  -2  15   6      395.12      387.69     21.81 o 
  -1  15   6       31.54       46.10     15.24 o 
   0  15   6      268.79      248.33     21.86 o 
   1  15   6       40.60       62.51     18.70 o 
   2  15   6        3.53        9.72     13.74 o 
   3  15   6       42.82       34.52     17.81 o 
   4  15   6       21.39        3.16     12.55 o 
  -8  16   6       19.76       40.56     15.44 o 
  -7  16   6        1.11        6.58     13.37 o 
  -6  16   6       10.24       -9.34     14.93 o 
  -5  16   6       16.15       21.12     18.05 o 
  -4  16   6        5.83        6.32     18.60 o 
  -3  16   6       19.72        9.84     14.95 o 
  -2  16   6        8.48        5.69     16.22 o 
  -1  16   6        0.40       -9.70     16.90 o 
   0  16   6       36.67       33.26     18.88 o 
   1  16   6       24.90       18.96     17.76 o 
   2  16   6      108.59      101.18     19.53 o 
   3  16   6        1.09        2.38     15.89 o 
  -6  17   6       23.73       12.14     16.94 o 
  -5  17   6       21.96       22.71     20.12 o 
  -4  17   6        8.19        1.02     14.30 o 
  -3  17   6       21.23        1.55     14.72 o 
  -2  17   6      195.25      176.63     21.27 o 
  -1  17   6      195.02      163.09     20.92 o 
   0  17   6      123.39      133.82     20.43 o 
   1  17   6      259.90      236.94     35.00 o 
  -4  18   6       22.25       16.82     24.17 o 
  -3  18   6      190.07      190.68     30.47 o 
  -2  18   6       73.13       79.08     21.02 o 
  -1  18   6      258.93      260.71     27.04 o 
 -14   1   7        9.10        8.57      9.20 o 
 -13   1   7       61.05       60.95      8.46 o 
 -12   1   7       32.38       41.89      8.17 o 
 -11   1   7      149.90      166.96     18.85 o 
 -10   1   7      389.08      430.65     14.91 o 
  -9   1   7      562.43      578.32     13.68 o 
  -8   1   7      692.12      695.96     10.80 o 
  -7   1   7      578.18      577.03      7.28 o 
  -6   1   7      710.41      821.86     12.51 o 
  -5   1   7     4195.65     4160.67     57.30 o 
  -4   1   7      256.32      234.96     10.53 o 
  -3   1   7      840.31      911.69      9.78 o 
  -2   1   7     2560.57     2553.01     22.43 o 
  -1   1   7     1360.32     1391.87     16.96 o 
   0   1   7     4907.16     5010.28     51.37 o 
   1   1   7      840.83      823.75     21.62 o 
   2   1   7      537.04      585.97     10.83 o 
   3   1   7     2145.99     2181.60     48.05 o 
   4   1   7      166.77      162.61     12.91 o 
   5   1   7      528.45      493.77     45.13 o 
   6   1   7      299.13      319.70     30.78 o 
   7   1   7      131.22      130.20     42.06 o 
   8   1   7      259.73      208.43     45.01 o 
 -14   2   7      259.28      278.67     14.65 o 
 -13   2   7      124.02      111.70      9.96 o 
 -12   2   7       95.46       89.06      9.83 o 
 -11   2   7       30.52       44.93      7.54 o 
 -10   2   7      270.79      266.09     17.06 o 
  -9   2   7     3383.59     3495.64     32.18 o 
  -8   2   7     1652.91     1651.89     16.12 o 
  -7   2   7      812.44      805.57     10.46 o 
  -6   2   7    12349.92    12111.80    121.90 o 
  -5   2   7     1864.20     2324.78     26.99 o 
  -4   2   7       92.95       59.30      2.03 o 
  -3   2   7    16226.40    17014.55    157.24 o 
  -2   2   7      545.03      550.92     11.16 o 
  -1   2   7     9105.10     9034.93     86.52 o 
   0   2   7      179.96      252.38     14.66 o 
   1   2   7     3375.12     3342.84     37.52 o 
   2   2   7     4325.06     4459.23     50.88 o 
   3   2   7      292.23      284.15     34.96 o 
   4   2   7     1353.18     1379.75     39.60 o 
   5   2   7      392.19      428.56     21.23 o 
   6   2   7     1568.40     1420.58     40.12 o 
   7   2   7      692.87      842.59     86.40 o 
   8   2   7       77.94       91.09     24.26 o 
 -14   3   7       16.24       20.62      9.27 o 
 -13   3   7      175.11      167.34     12.75 o 
 -12   3   7      144.79      164.48     17.73 o 
 -11   3   7      203.75      206.27     16.34 o 
 -10   3   7     1338.45     1327.69     18.07 o 
  -9   3   7     1716.22     1687.49     20.40 o 
  -8   3   7     1746.95     1670.29     16.37 o 
  -7   3   7     3208.99     3133.38     33.83 o 
  -6   3   7      127.47      141.26      9.60 o 
  -5   3   7     2699.75     2686.80     29.54 o 
  -4   3   7      518.18      467.92     10.57 o 
  -3   3   7      349.51      280.13      7.30 o 
  -2   3   7     3579.97     3380.99     33.23 o 
  -1   3   7      107.52      106.37      8.47 o 
   0   3   7     2072.70     1941.57     22.11 o 
   1   3   7      579.45      543.93     15.27 o 
   2   3   7       45.39       40.84     15.10 o 
   3   3   7      226.58      212.82     54.25 o 
   4   3   7      195.27      199.81     30.54 o 
   5   3   7     1489.07     1399.80     27.36 o 
   6   3   7      523.10      489.42     18.06 o 
   7   3   7       61.91       54.36     21.39 o 
   8   3   7      400.19      421.58     38.22 o 
 -14   4   7        1.77        3.29      9.13 o 
 -13   4   7        7.41        7.20     10.48 o 
 -12   4   7       21.79       25.42      8.37 o 
 -11   4   7      142.64      151.73      9.01 o 
 -10   4   7      251.78      273.37     10.25 o 
  -9   4   7       24.77       26.43      6.73 o 
  -8   4   7      615.19      641.06     15.99 o 
  -7   4   7     1549.03     1575.69     25.46 o 
  -6   4   7      526.41      567.43     13.88 o 
  -5   4   7       28.15       38.15      4.26 o 
  -4   4   7     2277.62     2372.18     19.55 o 
  -3   4   7      200.66      194.09      7.29 o 
  -2   4   7       12.63        4.27      4.96 o 
  -1   4   7     2009.38     2118.88     23.38 o 
   0   4   7      399.83      373.27     10.25 o 
   1   4   7      408.55      470.62     24.55 o 
   2   4   7        1.15       11.30     11.56 o 
   3   4   7       16.80       25.22     19.51 o 
   4   4   7        8.05       17.23     17.96 o 
   5   4   7      158.94      169.42     17.90 o 
   6   4   7      251.86      244.65     22.62 o 
   7   4   7        4.16        9.30     15.54 o 
   8   4   7        9.00       -9.97     19.95 o 
 -14   5   7        0.12        8.40      9.95 o 
 -13   5   7       69.88       56.66     13.03 o 
 -12   5   7       61.75       58.72      9.98 o 
 -11   5   7       19.30       25.16      7.28 o 
 -10   5   7      963.73      954.53     13.79 o 
  -9   5   7      633.27      635.17     13.45 o 
  -8   5   7        1.86       -6.51      7.16 o 
  -7   5   7     1369.07     1341.97     21.75 o 
  -6   5   7      268.09      251.38      6.30 o 
  -5   5   7      710.08      664.22      9.87 o 
  -4   5   7      986.41     1043.88     11.84 o 
  -3   5   7      155.34      180.00     11.96 o 
  -2   5   7     1430.97     1469.03     15.85 o 
  -1   5   7      232.65      288.78      8.77 o 
   0   5   7      511.26      498.53     10.26 o 
   1   5   7      246.09      262.89     11.58 o 
   2   5   7     1063.44     1055.24     35.04 o 
   3   5   7      526.78      519.86     25.25 o 
   4   5   7      958.18      871.37     37.04 o 
   5   5   7      293.56      290.27     20.05 o 
   6   5   7       30.49       23.98     10.89 o 
   7   5   7      195.18      226.86     48.76 o 
   8   5   7       18.69       37.33     20.06 o 
 -13   6   7       20.37       18.60     11.40 o 
 -12   6   7      288.22      292.90     15.22 o 
 -11   6   7      435.36      460.62     18.27 o 
 -10   6   7      102.42      130.19     17.19 o 
  -9   6   7     2122.09     2151.88     28.62 o 
  -8   6   7      698.98      706.28     18.40 o 
  -7   6   7      106.41      101.75      6.62 o 
  -6   6   7     4494.47     4366.11     40.63 o 
  -5   6   7      629.29      565.95     14.28 o 
  -4   6   7      256.55      250.12      9.84 o 
  -3   6   7     1317.49     1312.59     17.55 o 
  -2   6   7      234.54      192.31      7.93 o 
  -1   6   7     4533.33     4424.69     39.73 o 
   0   6   7        2.65        9.64      7.89 o 
   1   6   7     1782.71     1759.62     23.57 o 
   2   6   7     1595.19     1688.09     32.74 o 
   3   6   7      886.77      812.18     80.93 o 
   4   6   7      780.19      718.78     36.43 o 
   5   6   7      229.38      223.86     15.81 o 
   6   6   7      778.56      726.51     28.36 o 
   7   6   7      174.31      187.51     34.10 o 
   8   6   7        5.14      -19.24     37.37 o 
 -13   7   7      186.00      199.21     14.26 o 
 -12   7   7      668.68      670.39     17.77 o 
 -11   7   7       97.82       65.03      8.95 o 
 -10   7   7      370.97      369.08     19.25 o 
  -9   7   7      265.33      262.57     13.21 o 
  -8   7   7     1823.08     1778.43     22.51 o 
  -7   7   7     1954.67     1942.02     25.18 o 
  -6   7   7      160.02      174.10     11.48 o 
  -5   7   7     2082.34     2066.75     26.74 o 
  -4   7   7      926.59      876.53     16.92 o 
  -3   7   7      807.06      730.79     15.41 o 
  -2   7   7     1103.46     1075.71     18.23 o 
  -1   7   7      900.29      938.24     21.54 o 
   0   7   7     5672.44     5528.39     61.32 o 
   1   7   7      423.78      405.59     22.00 o 
   2   7   7     1590.08     1604.54     44.61 o 
   3   7   7      998.61      981.37     31.94 o 
   4   7   7      150.44      149.66     20.22 o 
   5   7   7     1068.31     1099.07     83.13 o 
   6   7   7      525.26      499.62     32.97 o 
   7   7   7       25.78       45.07     28.36 o 
 -13   8   7       45.31       29.22     10.28 o 
 -12   8   7       87.48       74.82     12.11 o 
 -11   8   7      187.68      220.73     19.14 o 
 -10   8   7       70.58       72.70     13.35 o 
  -9   8   7      250.98      273.27     13.90 o 
  -8   8   7      118.74      116.98     10.11 o 
  -7   8   7      405.17      430.94     17.14 o 
  -6   8   7      100.91      120.99      8.25 o 
  -5   8   7      170.54      201.34     12.82 o 
  -4   8   7     2084.15     2040.54     26.33 o 
  -3   8   7      610.05      634.76     17.68 o 
  -2   8   7        7.69        7.70      9.66 o 
  -1   8   7     2030.61     2061.00     30.76 o 
   0   8   7       88.22       71.25     13.46 o 
   1   8   7      325.89      328.02     16.95 o 
   2   8   7      755.97      810.05     18.57 o 
   3   8   7       19.42        9.97      9.01 o 
   4   8   7       61.67       67.90     10.44 o 
   5   8   7      171.65      226.95     41.12 o 
   6   8   7      365.27      417.44     67.39 o 
   7   8   7      109.30      140.04     37.64 o 
 -13   9   7        0.73        3.73     11.14 o 
 -12   9   7       44.60       43.84     14.23 o 
 -11   9   7       24.44       35.08     12.19 o 
 -10   9   7       45.26       41.96     12.80 o 
  -9   9   7       35.33       31.98     11.93 o 
  -8   9   7       27.93       22.63      9.23 o 
  -7   9   7       85.86       88.62     10.22 o 
  -6   9   7        7.23        1.34      8.32 o 
  -5   9   7       88.95       75.13     10.54 o 
  -4   9   7      100.28      116.99     16.90 o 
  -3   9   7      100.90      148.34     23.53 o 
  -2   9   7       14.70       23.20     14.27 o 
  -1   9   7       17.77       19.17      9.25 o 
   0   9   7      232.44      237.79     12.93 o 
   1   9   7      142.73      154.25     13.84 o 
   2   9   7      308.51      297.27     15.25 o 
   3   9   7      354.55      357.63     16.63 o 
   4   9   7       73.23       60.86      8.46 o 
   5   9   7       16.24       24.42     14.90 o 
   6   9   7        8.29        9.89     15.29 o 
   7   9   7       42.78       38.63     22.87 o 
 -12  10   7       51.40       41.89     18.85 o 
 -11  10   7      225.68      274.19     17.85 o 
 -10  10   7        2.20       -3.66     10.75 o 
  -9  10   7      740.52      703.48     19.13 o 
  -8  10   7       78.71       64.73      9.64 o 
  -7  10   7        0.94        4.55      7.28 o 
  -6  10   7      405.13      363.55     15.42 o 
  -5  10   7      112.72      115.96     10.87 o 
  -4  10   7     1593.75     1624.85     27.35 o 
  -3  10   7       38.60       42.82     12.39 o 
  -2  10   7      187.00      191.17     15.32 o 
  -1  10   7     1185.66     1225.33     28.10 o 
   0  10   7        0.58       17.56     12.50 o 
   1  10   7      828.82      822.34     24.55 o 
   2  10   7      588.92      613.90     20.73 o 
   3  10   7      182.96      210.98     15.56 o 
   4  10   7      100.34       81.73      9.28 o 
   5  10   7      144.41      186.87     21.85 o 
   6  10   7      197.20      223.05     25.98 o 
 -12  11   7      491.24      460.41     26.17 o 
 -11  11   7       36.46       36.14     14.26 o 
 -10  11   7      691.88      695.04     20.41 o 
  -9  11   7      323.32      338.82     22.52 o 
  -8  11   7     1088.56     1031.05     34.82 o 
  -7  11   7     1388.94     1338.88     31.47 o 
  -6  11   7       68.26       68.71     10.48 o 
  -5  11   7     1093.45     1144.67     24.41 o 
  -4  11   7      442.77      421.66     20.52 o 
  -3  11   7      990.00      941.97     27.56 o 
  -2  11   7      701.75      716.33     19.36 o 
  -1  11   7       13.47       16.36     10.30 o 
   0  11   7      854.95      848.12     20.98 o 
   1  11   7        7.11       19.50     11.11 o 
   2  11   7      823.29      808.01     36.20 o 
   3  11   7      187.28      179.79     15.78 o 
   4  11   7       96.97       85.43     13.58 o 
   5  11   7      618.89      650.77     28.37 o 
   6  11   7      330.14      329.58     36.80 o 
 -11  12   7      265.26      301.95     27.65 o 
 -10  12   7       29.00       23.31     16.55 o 
  -9  12   7      626.22      628.52     22.87 o 
  -8  12   7      290.23      239.46     14.26 o 
  -7  12   7       70.04       66.49     12.24 o 
  -6  12   7      480.72      498.84     20.98 o 
  -5  12   7       71.38       62.03     14.24 o 
  -4  12   7      609.40      577.97     18.65 o 
  -3  12   7      551.45      600.46     22.43 o 
  -2  12   7       33.24       55.14     15.87 o 
  -1  12   7      456.94      493.58     18.82 o 
   0  12   7        0.61       10.80     11.53 o 
   1  12   7      465.86      460.71     30.68 o 
   2  12   7      600.48      605.40     34.87 o 
   3  12   7        3.66        8.34     14.04 o 
   4  12   7       27.59       43.78     14.34 o 
   5  12   7       27.64       31.51     16.89 o 
 -10  13   7       93.43       80.10     13.73 o 
  -9  13   7       62.03       99.31     16.86 o 
  -8  13   7       42.08       43.79     13.05 o 
  -7  13   7       79.39       84.90     14.18 o 
  -6  13   7      163.93      182.42     17.55 o 
  -5  13   7      403.01      411.53     28.27 o 
  -4  13   7        0.61       -1.50     12.04 o 
  -3  13   7       50.39       54.48     13.38 o 
  -2  13   7        9.02       15.90     12.89 o 
  -1  13   7      210.23      206.93     16.28 o 
   0  13   7       97.11      111.93     14.95 o 
   1  13   7       24.08        0.90     12.53 o 
   2  13   7       17.11        3.36     15.97 o 
   3  13   7        5.10       13.71     16.27 o 
   4  13   7       11.74       30.32     13.00 o 
   5  13   7       70.92       22.94     16.38 o 
 -10  14   7       32.40       26.65     14.93 o 
  -9  14   7      216.96      230.55     22.60 o 
  -8  14   7        5.40        2.95     12.55 o 
  -7  14   7       19.22       -6.86     11.38 o 
  -6  14   7        2.18        1.05     10.65 o 
  -5  14   7        7.14       -0.78     14.32 o 
  -4  14   7      341.79      339.45     19.48 o 
  -3  14   7      323.48      333.97     25.31 o 
  -2  14   7       52.89       45.59     14.11 o 
  -1  14   7       34.23       40.12     14.06 o 
   0  14   7        0.17       13.91     14.63 o 
   1  14   7      143.76      130.57     18.12 o 
   2  14   7       53.43       40.87     14.23 o 
   3  14   7       14.01       29.63     13.93 o 
   4  14   7       12.20        2.81     13.97 o 
  -9  15   7        3.87        7.75     11.94 o 
  -8  15   7      406.76      442.41     28.06 o 
  -7  15   7       99.60       92.93     15.65 o 
  -6  15   7        4.15        0.61     18.13 o 
  -5  15   7      244.73      259.27     19.61 o 
  -4  15   7       89.47       79.15     18.28 o 
  -3  15   7      190.60      188.66     17.97 o 
  -2  15   7      527.02      553.08     25.23 o 
  -1  15   7        1.71      -14.19     14.19 o 
   0  15   7      399.52      438.86     30.23 o 
   1  15   7       61.59       52.52     16.69 o 
   2  15   7      294.38      322.74     25.90 o 
   3  15   7      248.86      220.11     22.76 o 
  -8  16   7       51.53       91.50     19.39 o 
  -7  16   7      115.68      124.61     17.27 o 
  -6  16   7      185.65      161.98     24.52 o 
  -5  16   7       74.18       32.59     15.77 o 
  -4  16   7      186.97      221.93     21.53 o 
  -3  16   7      424.42      416.72     23.08 o 
  -2  16   7      112.39       85.66     17.34 o 
  -1  16   7      735.18      646.75     26.88 o 
   0  16   7       23.18       18.96     19.21 o 
   1  16   7      435.78      478.08     25.34 o 
   2  16   7      376.66      361.33     48.24 o 
  -6  17   7       50.32       74.30     21.63 o 
  -5  17   7      149.33      141.64     24.09 o 
  -4  17   7       33.15       53.90     17.16 o 
  -3  17   7       29.09       46.27     18.81 o 
  -2  17   7      303.69      331.01     27.09 o 
  -1  17   7        0.45       -0.56     16.08 o 
   0  17   7      152.04      239.05     48.98 o 
 -14   0   8      472.29      527.04     22.59 o 
 -13   0   8       91.27      104.22     13.97 o 
 -12   0   8      405.08      473.49     21.12 o 
 -11   0   8     1215.97     1235.94     22.06 o 
 -10   0   8      828.99      858.58     21.45 o 
  -9   0   8      161.08      171.96      8.98 o 
  -8   0   8      288.22      316.16     48.89 o 
  -7   0   8     1887.83     1811.50     23.51 o 
  -6   0   8      402.07      362.55     17.89 o 
  -5   0   8     2290.98     2424.43     20.77 o 
  -4   0   8     7387.46     6895.49    139.71 o 
  -3   0   8     9344.44     9842.85    139.21 o 
  -2   0   8     7502.33     7722.49    103.05 o 
  -1   0   8     2848.24     2706.56     38.83 o 
   0   0   8     4959.31     4778.31     70.55 o 
   1   0   8    12323.68    12814.57    194.65 o 
   2   0   8      271.27      290.67     14.02 o 
   3   0   8     3479.69     3594.19    114.42 o 
   4   0   8     2170.77     2087.01    111.85 o 
   5   0   8      816.28      761.11     49.29 o 
 -14   1   8      119.09      152.29     28.29 o 
 -13   1   8      523.44      546.62     19.15 o 
 -12   1   8        1.26        5.57      7.57 o 
 -11   1   8      548.54      550.60     18.08 o 
 -10   1   8     2636.56     2529.42     27.75 o 
  -9   1   8      529.55      510.60     19.76 o 
  -8   1   8     1216.63     1186.98     12.44 o 
  -7   1   8     1824.01     1949.14     22.64 o 
  -6   1   8      259.98      239.81      7.40 o 
  -5   1   8       42.23       26.59      8.89 o 
  -4   1   8     1943.23     2294.84     17.44 o 
  -3   1   8     1534.48     1304.64     16.67 o 
  -2   1   8      150.52      121.89      9.24 o 
  -1   1   8     3687.49     3939.95     41.66 o 
   0   1   8     3186.13     3228.35     50.00 o 
   1   1   8       44.41       49.76      8.81 o 
   2   1   8     2243.92     2278.41     28.17 o 
   3   1   8      382.60      412.38     21.77 o 
   4   1   8      984.31     1023.33     30.86 o 
   5   1   8     1134.61     1072.15     57.46 o 
   6   1   8        0.04        7.49     20.86 o 
   7   1   8      311.58      289.87     45.81 o 
 -14   2   8       14.27       21.99      8.54 o 
 -13   2   8        9.36        2.93      6.58 o 
 -12   2   8      184.18      171.13     10.66 o 
 -11   2   8      135.81      112.24     10.85 o 
 -10   2   8       87.44       83.37      6.26 o 
  -9   2   8     1085.34     1089.91     14.34 o 
  -8   2   8      173.39      188.26      3.91 o 
  -7   2   8      210.91      238.60     18.83 o 
  -6   2   8      196.93      202.17      8.26 o 
  -5   2   8     2831.02     2931.45     31.13 o 
  -4   2   8      246.27      287.83      9.65 o 
  -3   2   8       98.71      115.26      6.63 o 
  -2   2   8       40.33       58.98      6.25 o 
  -1   2   8      239.15      288.25      8.17 o 
   0   2   8      160.85      147.34      8.68 o 
   1   2   8        2.41        4.38      5.15 o 
   2   2   8      330.90      365.22     16.34 o 
   3   2   8      350.89      423.19     21.17 o 
   4   2   8        2.47       -3.40      5.95 o 
   5   2   8      300.10      344.72     48.23 o 
   6   2   8       33.51       32.14     16.40 o 
   7   2   8       15.60       42.82     23.82 o 
   8   2   8       10.53       44.27     28.83 o 
 -14   3   8       87.70       81.44     12.05 o 
 -13   3   8      123.77      113.83     11.17 o 
 -12   3   8        2.74        5.84      7.05 o 
 -11   3   8       11.46        6.44      8.18 o 
 -10   3   8      442.66      455.49     17.42 o 
  -9   3   8        1.17       11.28      5.28 o 
  -8   3   8      696.39      696.95     16.99 o 
  -7   3   8     2429.83     2566.18     42.73 o 
  -6   3   8      352.59      395.89     20.30 o 
  -5   3   8       20.65       11.28      6.83 o 
  -4   3   8       16.99       31.92      3.21 o 
  -3   3   8     2677.53     2533.41     23.09 o 
  -2   3   8      546.51      551.95     32.60 o 
  -1   3   8     3683.52     3815.25     50.62 o 
   0   3   8      539.40      592.13     22.00 o 
   1   3   8       31.81       29.53      6.96 o 
   2   3   8      957.74      970.78     31.98 o 
   3   3   8      210.58      192.79     22.58 o 
   4   3   8       13.91       16.46     14.67 o 
   5   3   8      655.86      583.02     23.95 o 
   6   3   8       13.60        5.34     16.19 o 
   7   3   8      181.74      197.27     23.13 o 
   8   3   8        4.80       29.48     25.13 o 
 -14   4   8      165.15      166.01     13.45 o 
 -13   4   8        0.75       -3.57      8.04 o 
 -12   4   8      366.52      406.04     14.23 o 
 -11   4   8      649.68      692.86     19.35 o 
 -10   4   8      397.37      397.20     16.85 o 
  -9   4   8     1828.02     1824.49     20.59 o 
  -8   4   8      865.78      873.79     19.72 o 
  -7   4   8     2046.87     2040.08     28.46 o 
  -6   4   8     1289.83     1318.71     23.03 o 
  -5   4   8     1013.28     1047.74     20.76 o 
  -4   4   8     5119.97     4997.73     44.14 o 
  -3   4   8     1435.43     1501.69     18.65 o 
  -2   4   8     4797.60     4874.96     45.58 o 
  -1   4   8     2230.09     2207.08     31.49 o 
   0   4   8      410.60      372.43     12.46 o 
   1   4   8     1986.36     1976.38     26.00 o 
   2   4   8      213.67      207.80     21.56 o 
   3   4   8      578.45      565.54     30.56 o 
   4   4   8     1013.08      993.08     45.52 o 
   5   4   8      262.85      271.61     16.63 o 
   6   4   8      814.11      858.18     41.05 o 
   7   4   8       29.30       15.28     21.09 o 
 -14   5   8        7.56       11.24      8.60 o 
 -13   5   8      365.72      400.26     13.74 o 
 -12   5   8       87.37       90.23     10.15 o 
 -11   5   8      619.68      612.25     17.53 o 
 -10   5   8     3955.03     3865.71     33.00 o 
  -9   5   8      291.28      293.25      8.63 o 
  -8   5   8     1950.97     1946.63     17.31 o 
  -7   5   8      784.64      747.52     21.36 o 
  -6   5   8     4518.73     4405.93     44.35 o 
  -5   5   8     3035.14     3048.46     26.02 o 
  -4   5   8       56.76       78.96      7.09 o 
  -3   5   8     1388.59     1297.76     15.11 o 
  -2   5   8      290.74      395.87      9.84 o 
  -1   5   8     2126.23     2283.20     31.36 o 
   0   5   8     1581.21     1531.17     23.39 o 
   1   5   8       71.56       84.82     19.27 o 
   2   5   8      235.48      285.15     21.62 o 
   3   5   8      210.24      282.87     29.82 o 
   4   5   8      543.31      493.44     36.57 o 
   5   5   8     1668.37     1570.51     37.45 o 
   6   5   8        8.26       -1.97     34.16 o 
   7   5   8      295.79      390.77     37.76 o 
 -14   6   8       18.68      -10.31     62.69 o 
 -13   6   8       19.13       23.67     10.73 o 
 -12   6   8       69.28       63.58     10.39 o 
 -11   6   8      645.83      652.55     13.78 o 
 -10   6   8       71.76       63.30      9.17 o 
  -9   6   8     1317.44     1353.14     30.27 o 
  -8   6   8     1125.74     1204.10     20.19 o 
  -7   6   8     2417.28     2402.17     21.14 o 
  -6   6   8      209.41      218.10     16.29 o 
  -5   6   8       63.08       77.23      6.26 o 
  -4   6   8     2805.14     2878.71     28.23 o 
  -3   6   8     2649.14     2740.04     27.54 o 
  -2   6   8     1333.69     1341.83     19.03 o 
  -1   6   8       70.98       80.64      8.18 o 
   0   6   8      208.84      219.02     18.26 o 
   1   6   8      570.05      569.38     26.87 o 
   2   6   8        0.55      -10.48     17.81 o 
   3   6   8      257.56      245.48     20.91 o 
   4   6   8      486.81      563.87     35.14 o 
   5   6   8       62.31       57.12     12.64 o 
   6   6   8      156.75      153.48     31.97 o 
   7   6   8        0.95       26.56     28.24 o 
 -13   7   8       38.02       32.61     10.61 o 
 -12   7   8        5.74        5.65      8.36 o 
 -11   7   8        8.23        0.05      8.42 o 
 -10   7   8       17.50       14.50      9.93 o 
  -9   7   8        2.02       13.90      8.77 o 
  -8   7   8      103.03       89.48      6.79 o 
  -7   7   8      441.11      462.61     19.03 o 
  -6   7   8        1.96        0.28      5.75 o 
  -5   7   8       14.57       18.91      6.57 o 
  -4   7   8      643.40      710.05     19.75 o 
  -3   7   8        1.93       -7.48      7.48 o 
  -2   7   8     1168.83     1257.65     23.80 o 
  -1   7   8      423.53      398.87     18.00 o 
   0   7   8      712.53      768.19     36.69 o 
   1   7   8        0.51       22.84      8.14 o 
   2   7   8      407.10      413.47     15.75 o 
   3   7   8       20.17       17.61     15.75 o 
   4   7   8        0.51       11.61     21.50 o 
   5   7   8       94.30       82.19     30.99 o 
   6   7   8       11.48       17.66     11.85 o 
   7   7   8        0.32       18.90     33.27 o 
 -13   8   8        2.04        1.12     11.79 o 
 -12   8   8      244.57      288.02     17.21 o 
 -11   8   8       19.04       13.02      9.88 o 
 -10   8   8        9.03       14.81      8.64 o 
  -9   8   8      358.85      368.09     22.69 o 
  -8   8   8      342.48      354.55     13.58 o 
  -7   8   8      200.58      200.85      9.45 o 
  -6   8   8       17.25       17.94      6.93 o 
  -5   8   8       61.66       57.46      7.40 o 
  -4   8   8     1465.63     1462.19     24.60 o 
  -3   8   8        0.59        2.48     10.08 o 
  -2   8   8     1376.70     1341.18     23.45 o 
  -1   8   8     2057.54     2050.01     29.47 o 
   0   8   8      528.31      536.60     16.11 o 
   1   8   8     2992.64     2937.50     37.99 o 
   2   8   8      782.99      779.22     34.68 o 
   3   8   8      164.42      174.04      9.42 o 
   4   8   8      646.02      646.57     37.60 o 
   5   8   8       47.22       25.44     15.58 o 
   6   8   8      205.83      223.88     29.28 o 
 -13   9   8      325.63      349.87     26.25 o 
 -12   9   8      106.32      100.14     12.02 o 
 -11   9   8      231.49      223.74     19.20 o 
 -10   9   8      886.66      965.46     27.15 o 
  -9   9   8      407.03      411.86     15.95 o 
  -8   9   8      836.88      883.16     19.19 o 
  -7   9   8       42.45       34.70      7.03 o 
  -6   9   8     2188.94     2083.22     35.20 o 
  -5   9   8     1583.15     1656.95     30.24 o 
  -4   9   8       40.91       57.48     10.33 o 
  -3   9   8     1952.12     1958.02     27.87 o 
  -2   9   8      682.23      664.13     16.68 o 
  -1   9   8      979.13      982.15     21.64 o 
   0   9   8     1556.51     1502.80     30.81 o 
   1   9   8        0.83       -0.56      8.64 o 
   2   9   8      733.47      776.47     17.87 o 
   3   9   8       75.50       85.83     12.41 o 
   4   9   8      252.13      298.80     32.07 o 
   5   9   8     1057.32     1089.36     34.71 o 
   6   9   8        2.45        8.26     19.95 o 
 -12  10   8      190.18      239.29     17.11 o 
 -11  10   8      159.91      141.57     17.19 o 
 -10  10   8      268.62      332.45     26.33 o 
  -9  10   8      844.75      851.21     27.03 o 
  -8  10   8       84.31       91.85      9.43 o 
  -7  10   8      513.54      532.75     19.49 o 
  -6  10   8       47.68       41.79     10.13 o 
  -5  10   8        5.64       19.19      8.69 o 
  -4  10   8      654.09      631.63     22.16 o 
  -3  10   8       19.13        7.39     15.34 o 
  -2  10   8      940.65      960.30     21.61 o 
  -1  10   8      682.64      750.38     23.25 o 
   0  10   8        9.96       31.63     10.45 o 
   1  10   8      816.39      825.40     35.68 o 
   2  10   8       12.08       24.00     13.36 o 
   3  10   8       33.50       44.59     14.52 o 
   4  10   8      173.86      158.53     29.62 o 
   5  10   8      186.38      184.63     22.32 o 
   6  10   8      215.27      188.94     38.16 o 
 -12  11   8        1.33       -7.48     16.67 o 
 -11  11   8        7.81       13.35     15.98 o 
 -10  11   8       47.99       39.55      9.59 o 
  -9  11   8       40.92       34.98      9.41 o 
  -8  11   8      171.75      180.52     20.89 o 
  -7  11   8       90.68       94.62     11.44 o 
  -6  11   8       38.62       36.06     10.56 o 
  -5  11   8       24.07       30.64     10.02 o 
  -4  11   8       32.25       32.48     10.03 o 
  -3  11   8       42.90       44.49     11.60 o 
  -2  11   8      130.61      130.34     15.63 o 
  -1  11   8        0.61        3.44      9.34 o 
   0  11   8        0.19       -0.91     10.14 o 
   1  11   8       12.85       11.71     10.44 o 
   2  11   8        5.98       31.78     13.29 o 
   3  11   8        1.36      -10.15     12.02 o 
   4  11   8       42.30       23.74     17.91 o 
   5  11   8        4.58        7.64     16.57 o 
 -11  12   8        0.94      -10.03     12.72 o 
 -10  12   8       15.60       18.29     12.80 o 
  -9  12   8     1049.46     1015.70     31.54 o 
  -8  12   8        6.09       -5.30     10.94 o 
  -7  12   8        5.07       -9.17     10.90 o 
  -6  12   8       39.88       42.37     11.99 o 
  -5  12   8       32.09       31.95     13.72 o 
  -4  12   8      554.88      583.88     43.60 o 
  -3  12   8      187.69      195.68     15.58 o 
  -2  12   8       91.71      133.79     19.05 o 
  -1  12   8       59.42       81.37     12.93 o 
   0  12   8       71.23       58.57     12.30 o 
   1  12   8      141.42      189.70     18.14 o 
   2  12   8      137.43      112.82     15.81 o 
   3  12   8        1.05       -4.59     15.27 o 
   4  12   8       34.95       42.01     20.95 o 
   5  12   8       12.72       37.02     19.44 o 
 -10  13   8      314.70      304.25     18.56 o 
  -9  13   8       46.63       40.52     11.88 o 
  -8  13   8      892.70      914.73     25.98 o 
  -7  13   8       68.94       69.88     13.77 o 
  -6  13   8      535.01      507.54     22.46 o 
  -5  13   8      949.45      989.59     38.35 o 
  -4  13   8        4.95       14.18     12.29 o 
  -3  13   8     1021.12     1000.44     25.74 o 
  -2  13   8      344.81      324.54     18.63 o 
  -1  13   8      131.85      154.61     17.24 o 
   0  13   8       31.83       35.19     13.15 o 
   1  13   8       12.91       12.89     13.30 o 
   2  13   8      224.14      249.17     17.10 o 
   3  13   8       12.52       15.64     15.17 o 
   4  13   8       17.28        2.51     17.77 o 
 -10  14   8      102.43      134.13     26.06 o 
  -9  14   8       73.04       52.04     14.07 o 
  -8  14   8        8.38       18.34     13.41 o 
  -7  14   8      434.41      469.07     21.33 o 
  -6  14   8      104.46       99.18     15.99 o 
  -5  14   8      317.12      362.22     22.31 o 
  -4  14   8      218.56      256.69     26.71 o 
  -3  14   8      126.39      148.06     16.33 o 
  -2  14   8      857.51      804.59     27.89 o 
  -1  14   8      134.18      146.10     16.94 o 
   0  14   8      109.47      106.66     18.32 o 
   1  14   8      657.75      665.43     29.54 o 
   2  14   8       54.07       46.56     18.00 o 
   3  14   8        2.48        3.37     12.61 o 
  -9  15   8        2.80       -3.10     11.45 o 
  -8  15   8       20.23        5.56     11.99 o 
  -7  15   8        0.25       -8.16     18.37 o 
  -6  15   8      362.36      326.34     21.46 o 
  -5  15   8      116.04      116.52     15.92 o 
  -4  15   8        1.72       -3.89     13.97 o 
  -3  15   8      102.70       90.37     16.19 o 
  -2  15   8       84.54      103.13     18.76 o 
  -1  15   8      265.53      292.07     31.75 o 
   0  15   8       80.00       84.29     20.31 o 
   1  15   8        1.07       18.59     14.74 o 
   2  15   8        2.98       13.49     18.84 o 
  -7  16   8        0.13       16.10     16.43 o 
  -6  16   8        5.88       17.78     16.85 o 
  -5  16   8       22.80       21.10     20.15 o 
  -4  16   8      120.79      173.94     38.04 o 
  -3  16   8        0.03       18.62     16.10 o 
  -2  16   8        0.28       -6.75     16.36 o 
  -1  16   8       13.39       19.47     23.19 o 
   0  16   8      104.03       82.64     22.57 o 
   1  16   8       61.99       74.54     19.40 o 
  -6  17   8       48.22       37.84     32.15 o 
  -5  17   8       77.23       84.13     19.88 o 
  -4  17   8        7.03       16.87     15.21 o 
  -3  17   8      377.51      391.43     29.63 o 
  -2  17   8       78.86       33.92     18.37 o 
  -1  17   8      100.94       92.71     24.11 o 
 -14   1   9      125.67      128.13     15.25 o 
 -13   1   9      164.20      181.12     14.88 o 
 -12   1   9        4.02        0.83      5.46 o 
 -11   1   9      410.24      407.31     27.23 o 
 -10   1   9      364.44      337.81     11.31 o 
  -9   1   9       33.50       32.44      5.84 o 
  -8   1   9      122.72       82.16      9.18 o 
  -7   1   9      605.89      618.74     18.37 o 
  -6   1   9     1073.70     1082.47     12.92 o 
  -5   1   9      100.43      106.99      4.96 o 
  -4   1   9      547.77      513.55      8.01 o 
  -3   1   9     2328.75     2307.22     19.85 o 
  -2   1   9      374.34      371.01      9.74 o 
  -1   1   9      934.43      939.99     15.47 o 
   0   1   9      640.42      692.39     24.32 o 
   1   1   9      127.95      151.04     20.18 o 
   2   1   9     2764.63     2748.45     57.42 o 
   3   1   9      140.13      123.39     10.17 o 
   4   1   9      442.30      509.07     31.68 o 
   5   1   9      468.20      496.96     34.70 o 
   6   1   9       71.88       95.37     37.24 o 
   7   1   9      178.09      144.40     43.13 o 
 -14   2   9      136.95      167.74     21.31 o 
 -13   2   9      109.23      107.41      8.58 o 
 -12   2   9      953.24      959.00     19.33 o 
 -11   2   9      524.10      509.84     20.55 o 
 -10   2   9     2101.90     2148.70     21.17 o 
  -9   2   9      844.76      841.82     16.51 o 
  -8   2   9      207.30      198.25      9.94 o 
  -7   2   9     2494.18     2414.16     25.06 o 
  -6   2   9       12.79       22.97      6.71 o 
  -5   2   9     2399.50     2359.45     39.35 o 
  -4   2   9      166.37      153.81      6.67 o 
  -3   2   9     1690.35     1661.26     17.01 o 
  -2   2   9     7879.69     7974.25     85.37 o 
  -1   2   9     1617.01     1672.20     22.40 o 
   0   2   9     2785.54     2697.38     30.84 o 
   1   2   9     3848.54     3799.10     49.29 o 
   2   2   9      132.07      134.81     17.35 o 
   3   2   9     1981.47     2032.47     42.03 o 
   4   2   9      356.40      340.08     20.05 o 
   5   2   9      733.08      680.24     27.69 o 
   6   2   9      269.87      184.05     41.26 o 
   7   2   9       10.79      -19.55     21.12 o 
 -14   3   9      117.95       82.96     13.90 o 
 -13   3   9      117.20      141.71     17.87 o 
 -12   3   9      151.08      149.68     14.47 o 
 -11   3   9     2129.83     2016.72     22.86 o 
 -10   3   9        3.61        0.56      4.74 o 
  -9   3   9      773.14      733.21     14.67 o 
  -8   3   9      524.17      516.53     15.72 o 
  -7   3   9      296.22      295.19     23.55 o 
  -6   3   9     1272.45     1187.32     27.66 o 
  -5   3   9     1549.07     1628.65     25.54 o 
  -4   3   9      622.30      541.01      9.34 o 
  -3   3   9      986.82      859.29     11.42 o 
  -2   3   9        0.75       -0.58      6.28 o 
  -1   3   9     2757.14     2705.08     32.67 o 
   0   3   9     4567.94     4642.66     49.62 o 
   1   3   9      240.24      238.38     14.61 o 
   2   3   9      395.30      425.64     20.82 o 
   3   3   9        0.31       -1.34     12.63 o 
   4   3   9      847.96      818.23     31.23 o 
   5   3   9      411.78      386.20     40.13 o 
   6   3   9      185.35      202.72     22.76 o 
   7   3   9      163.98      158.10     25.91 o 
 -14   4   9      122.09      180.58     49.45 o 
 -13   4   9        0.42        3.90      8.84 o 
 -12   4   9       91.73       70.09     10.03 o 
 -11   4   9       24.47       25.52      5.45 o 
 -10   4   9       66.41       78.88      7.69 o 
  -9   4   9      596.23      575.06     17.59 o 
  -8   4   9     1773.63     1786.55     28.33 o 
  -7   4   9       40.36       39.50      8.14 o 
  -6   4   9       86.19       90.01      9.54 o 
  -5   4   9      424.79      405.64      7.05 o 
  -4   4   9     2533.05     2598.06     37.98 o 
  -3   4   9      478.85      486.37     23.13 o 
  -2   4   9      553.26      529.31     13.39 o 
  -1   4   9        5.94       15.07      8.62 o 
   0   4   9      485.46      518.49     14.34 o 
   1   4   9        1.65       -4.14      9.65 o 
   2   4   9      143.27      219.18     32.28 o 
   3   4   9      403.75      350.49     27.87 o 
   4   4   9       38.18       37.60     22.01 o 
   5   4   9        0.54       -1.92     21.96 o 
   6   4   9       14.31       -1.51     17.73 o 
   7   4   9        0.15       14.58     19.11 o 
 -14   5   9       33.98       33.76     19.12 o 
 -13   5   9       14.72       14.35     10.47 o 
 -12   5   9       27.79       23.04      6.89 o 
 -11   5   9      255.42      243.24      8.31 o 
 -10   5   9        6.96        6.40      4.62 o 
  -9   5   9      299.31      295.59      9.23 o 
  -8   5   9      882.42      848.51     36.54 o 
  -7   5   9      110.02      119.54     12.75 o 
  -6   5   9     1165.55     1230.04     31.98 o 
  -5   5   9       92.97       61.69     12.78 o 
  -4   5   9       57.31       38.58     10.76 o 
  -3   5   9     1587.84     1505.83     29.91 o 
  -2   5   9      392.14      383.40     17.11 o 
  -1   5   9        3.21        2.26      6.47 o 
   0   5   9        0.74       19.42     13.18 o 
   1   5   9        0.73       -5.42     12.72 o 
   2   5   9       51.01       81.72     24.51 o 
   3   5   9      120.18      109.31     26.81 o 
   4   5   9      270.46      255.78     62.42 o 
   5   5   9        0.58       -4.31      8.20 o 
   6   5   9      112.06      109.03     24.74 o 
   7   5   9       92.97       87.81     24.67 o 
 -14   6   9       78.44       72.56     16.79 o 
 -13   6   9      265.08      245.84     36.65 o 
 -12   6   9      487.26      499.74     12.68 o 
 -11   6   9       22.71       22.52      5.95 o 
 -10   6   9     1156.00     1134.89     18.87 o 
  -9   6   9      283.95      276.43     11.96 o 
  -8   6   9       29.60       33.78     10.13 o 
  -7   6   9     1310.14     1285.39     21.59 o 
  -6   6   9       13.50       10.68      4.71 o 
  -5   6   9      195.66      194.64      6.08 o 
  -4   6   9     1670.07     1663.11     20.13 o 
  -3   6   9      715.98      691.42     13.08 o 
  -2   6   9     2759.58     2626.12     40.16 o 
  -1   6   9       45.72       47.74     10.03 o 
   0   6   9     1573.71     1492.40     27.88 o 
   1   6   9     1368.36     1327.66     32.72 o 
   2   6   9       27.83       19.71     17.40 o 
   3   6   9     1033.66     1045.61     48.74 o 
   4   6   9       81.28       86.73     26.01 o 
   5   6   9      567.90      586.39     27.61 o 
   6   6   9       95.11      112.35     32.63 o 
 -13   7   9      258.72      292.88     17.75 o 
 -12   7   9       38.82       31.70     10.27 o 
 -11   7   9     1366.38     1336.37     22.82 o 
 -10   7   9      372.31      357.12      9.60 o 
  -9   7   9      872.91      911.98     26.81 o 
  -8   7   9      100.48      110.15      9.97 o 
  -7   7   9     1224.91     1186.95     20.83 o 
  -6   7   9     1995.85     1999.88     21.26 o 
  -5   7   9     2994.08     3056.50     30.91 o 
  -4   7   9     1036.56     1046.48     21.65 o 
  -3   7   9     1404.82     1315.49     18.25 o 
  -2   7   9     1131.14     1138.55     23.69 o 
  -1   7   9     3498.86     3428.14     38.30 o 
   0   7   9     1392.01     1354.70     25.59 o 
   1   7   9      629.75      664.87     27.94 o 
   2   7   9      412.84      411.13     27.67 o 
   3   7   9        1.54       -4.08     15.88 o 
   4   7   9     1588.98     1497.73     57.19 o 
   5   7   9      271.41      284.77     19.00 o 
   6   7   9       89.38       94.29     32.23 o 
 -13   8   9       25.43        8.65     13.70 o 
 -12   8   9      149.93       89.36     15.61 o 
 -11   8   9        6.49        4.49      6.36 o 
 -10   8   9       74.49       84.60      9.63 o 
  -9   8   9      382.73      443.35     22.45 o 
  -8   8   9     1328.78     1274.31     21.12 o 
  -7   8   9      124.70      114.80      6.28 o 
  -6   8   9      197.97      217.05     17.44 o 
  -5   8   9      275.06      292.30     26.86 o 
  -4   8   9     1799.29     1735.89     28.27 o 
  -3   8   9      469.36      502.81     19.53 o 
  -2   8   9     1223.99     1285.38     49.99 o 
  -1   8   9        0.20        0.92      8.78 o 
   0   8   9      900.42      890.40     20.65 o 
   1   8   9       45.28       46.44     11.26 o 
   2   8   9      328.25      318.17     13.16 o 
   3   8   9     1045.79      902.36     35.97 o 
   4   8   9        0.25       11.35     31.60 o 
   5   8   9       96.14      116.32     30.55 o 
   6   8   9       42.65       51.15     40.00 o 
 -13   9   9        4.93       39.94     15.54 o 
 -12   9   9        3.20       -3.88     14.08 o 
 -11   9   9       33.04       24.98     15.44 o 
 -10   9   9      168.20      181.81     11.47 o 
  -9   9   9       19.52        9.48      5.65 o 
  -8   9   9      167.25      187.99     10.48 o 
  -7   9   9       11.67       16.75      7.00 o 
  -6   9   9      596.63      620.02     13.04 o 
  -5   9   9       16.43        8.25     11.66 o 
  -4   9   9      104.10       99.88     11.30 o 
  -3   9   9       30.99       34.59      8.77 o 
  -2   9   9       21.84       16.44     10.22 o 
  -1   9   9        6.76        2.01      9.50 o 
   0   9   9       74.38       87.75     11.21 o 
   1   9   9       36.79       37.26     12.53 o 
   2   9   9        3.67        4.74     13.03 o 
   3   9   9        0.10       -7.71     25.81 o 
   4   9   9        0.24       26.60     20.69 o 
   5   9   9        2.33       -3.51     16.87 o 
 -12  10   9       65.44       57.50     30.89 o 
 -11  10   9        2.89       -2.18      9.46 o 
 -10  10   9      119.52      105.29     17.34 o 
  -9  10   9      967.60     1008.45     19.75 o 
  -8  10   9      180.41      236.43     16.68 o 
  -7  10   9      178.32      190.23     18.80 o 
  -6  10   9      107.01       91.10     14.17 o 
  -5  10   9      145.31      167.52     10.95 o 
  -4  10   9     1126.26     1140.35     24.29 o 
  -3  10   9     1224.21     1173.38     24.71 o 
  -2  10   9      733.22      701.08     26.55 o 
  -1  10   9      209.90      220.11     13.36 o 
   0  10   9      738.47      721.88     19.20 o 
   1  10   9      253.16      258.39     15.58 o 
   2  10   9        2.76       -2.90     13.36 o 
   3  10   9      260.57      233.18     18.21 o 
   4  10   9       64.08       61.61     24.18 o 
   5  10   9      158.31      202.63     23.35 o 
 -12  11   9       13.85        7.56     16.28 o 
 -11  11   9      579.87      586.76     31.94 o 
 -10  11   9      356.36      356.29     12.99 o 
  -9  11   9      948.89      937.91     36.35 o 
  -8  11   9     1578.29     1541.52     24.68 o 
  -7  11   9      161.60      163.04     23.03 o 
  -6  11   9     1255.78     1250.20     24.59 o 
  -5  11   9     1377.91     1355.93     26.56 o 
  -4  11   9      796.87      846.53     19.01 o 
  -3  11   9     1803.22     1796.14     31.59 o 
  -2  11   9      657.24      639.22     22.29 o 
  -1  11   9     1029.58      981.77     24.27 o 
   0  11   9       53.33       63.29     12.01 o 
   1  11   9      208.49      219.17     14.59 o 
   2  11   9        6.04       12.85     11.00 o 
   3  11   9       34.83       22.24     12.74 o 
   4  11   9      789.95      820.51     41.85 o 
 -11  12   9       13.06       18.71     17.82 o 
 -10  12   9      839.54      856.38     26.58 o 
  -9  12   9      259.84      298.35     22.17 o 
  -8  12   9      152.40      160.15     16.66 o 
  -7  12   9      787.79      749.28     30.12 o 
  -6  12   9      179.17      175.31     14.54 o 
  -5  12   9      376.11      352.08     19.76 o 
  -4  12   9      630.79      621.59     30.83 o 
  -3  12   9      169.55      199.11     17.26 o 
  -2  12   9      676.56      693.15     23.09 o 
  -1  12   9       12.36        2.68     11.69 o 
   0  12   9      254.88      268.27     18.90 o 
   1  12   9       12.18        9.56     11.06 o 
   2  12   9       74.26       69.22     18.62 o 
   3  12   9      382.11      347.69     43.58 o 
   4  12   9       30.95       38.20     35.03 o 
 -10  13   9       21.03       12.62     16.02 o 
  -9  13   9       28.66       34.41     12.07 o 
  -8  13   9      128.05      147.85     18.64 o 
  -7  13   9       81.97       66.63     13.83 o 
  -6  13   9      248.51      274.80     18.87 o 
  -5  13   9        7.70        5.89     12.35 o 
  -4  13   9       16.80       10.66     12.38 o 
  -3  13   9       79.83       86.95     16.00 o 
  -2  13   9      127.83      142.83     14.82 o 
  -1  13   9        1.37       -2.56     11.19 o 
   0  13   9        0.20       17.62     12.59 o 
   1  13   9      104.48       64.51     21.33 o 
   2  13   9       23.37       12.80     12.40 o 
   3  13   9        0.11       -8.32     21.56 o 
 -10  14   9       40.56       25.27     22.82 o 
  -9  14   9      197.08      165.06     16.13 o 
  -8  14   9       45.54       57.90     12.25 o 
  -7  14   9       18.33        0.63     11.13 o 
  -6  14   9       23.01       25.95     14.04 o 
  -5  14   9       70.67       80.43     17.72 o 
  -4  14   9      438.48      417.27     52.44 o 
  -3  14   9       75.24       76.91     15.67 o 
  -2  14   9       33.76       41.58     16.90 o 
  -1  14   9        6.62       18.19     15.37 o 
   0  14   9       78.59       83.29     16.75 o 
   1  14   9       11.54       22.49     13.55 o 
   2  14   9        2.98      -10.18     13.80 o 
  -9  15   9       86.46       89.61     28.50 o 
  -8  15   9      231.11      223.93     17.43 o 
  -7  15   9      128.97       84.98     14.41 o 
  -6  15   9      417.43      437.52     22.31 o 
  -5  15   9      167.83      178.27     23.57 o 
  -4  15   9      163.01      128.50     17.98 o 
  -3  15   9      585.49      569.34     24.54 o 
  -2  15   9      125.75      119.22     20.10 o 
  -1  15   9      350.66      338.59     31.93 o 
   0  15   9       19.02       30.35     20.54 o 
   1  15   9      152.74      118.12     17.78 o 
  -7  16   9      240.02      286.63     42.41 o 
  -6  16   9        7.62        7.09     14.37 o 
  -5  16   9      270.31      252.07     23.37 o 
  -4  16   9      115.52      112.24     20.11 o 
  -3  16   9      130.05      111.29     18.20 o 
  -2  16   9      414.24      410.09     35.52 o 
  -1  16   9        0.19       15.86     21.24 o 
   0  16   9      293.93      301.82     22.21 o 
  -4  17   9        0.71      -15.40     19.91 o 
  -3  17   9      171.35      140.57     33.10 o 
 -14   0  10       31.28       22.97     11.79 o 
 -13   0  10      563.54      534.64     16.87 o 
 -12   0  10      598.34      559.44     25.81 o 
 -11   0  10      312.58      336.15     10.12 o 
 -10   0  10     1516.31     1514.80     29.07 o 
  -9   0  10     3337.97     3114.88     38.84 o 
  -8   0  10     1114.68     1089.55     49.29 o 
  -7   0  10     4687.12     4602.54    114.93 o 
  -6   0  10       16.29       23.96      9.38 o 
  -5   0  10     3734.91     3871.72     50.54 o 
  -4   0  10      222.98      222.60     29.07 o 
  -3   0  10     6275.93     6331.08     97.24 o 
  -2   0  10     1806.54     1952.06     53.58 o 
  -1   0  10      154.35      150.06     36.03 o 
   0   0  10      973.03      911.64     21.95 o 
   1   0  10      684.26      688.90     23.59 o 
   2   0  10     6810.51     6643.16     86.37 o 
   3   0  10      716.73      692.72     12.67 o 
   4   0  10        1.07       -0.82     20.49 o 
   5   0  10      547.04      484.37     56.26 o 
 -14   1  10      425.91      417.59     18.31 o 
 -13   1  10        5.71       16.12      6.05 o 
 -12   1  10      940.60      889.71     15.93 o 
 -11   1  10      574.37      574.34      8.63 o 
 -10   1  10     1042.85      987.64     10.69 o 
  -9   1  10      196.98      217.09     31.78 o 
  -8   1  10        1.93        4.89      8.89 o 
  -7   1  10      800.04      736.84     20.11 o 
  -6   1  10     1407.99     1490.34     36.97 o 
  -5   1  10       12.53       18.81      3.52 o 
  -4   1  10      877.15      867.74     20.23 o 
  -3   1  10     1227.40     1215.95     21.58 o 
  -2   1  10      868.18      845.63     30.66 o 
  -1   1  10     3519.94     3524.54     43.40 o 
   0   1  10      311.78      298.94     12.31 o 
   1   1  10      471.63      457.94     18.29 o 
   2   1  10      174.86      180.85     10.51 o 
   3   1  10      438.31      451.58     22.47 o 
   4   1  10      555.84      541.98     32.27 o 
   5   1  10       60.31       80.64     39.25 o 
   6   1  10      173.70      224.50     53.58 o 
 -14   2  10       20.40       31.79     10.26 o 
 -13   2  10      124.75       93.40      7.94 o 
 -12   2  10       11.76        9.41      6.65 o 
 -11   2  10      444.90      439.11      8.12 o 
 -10   2  10       26.55       17.46     11.99 o 
  -9   2  10      382.91      378.46     20.84 o 
  -8   2  10     1060.85     1101.83     32.48 o 
  -7   2  10      237.89      290.93     26.49 o 
  -6   2  10       16.96       28.05      6.69 o 
  -5   2  10      100.10       95.60      4.80 o 
  -4   2  10      855.36      878.70     12.83 o 
  -3   2  10        5.52       -3.58      7.38 o 
  -2   2  10      579.52      614.82     24.47 o 
  -1   2  10      110.10      154.67     16.38 o 
   0   2  10      104.97      117.42      9.05 o 
   1   2  10       96.09       80.77     13.80 o 
   2   2  10        3.58       14.78      7.19 o 
   3   2  10       33.94       48.19      7.74 o 
   4   2  10      406.61      337.88     11.53 o 
   5   2  10       20.47       24.21     20.97 o 
   6   2  10       47.17       52.60     26.26 o 
 -14   3  10      104.15       97.16     21.94 o 
 -13   3  10       43.73       51.56     14.83 o 
 -12   3  10        8.39       14.37      7.31 o 
 -11   3  10      563.05      520.54     23.23 o 
 -10   3  10      688.06      711.95     24.63 o 
  -9   3  10      314.14      306.60     23.51 o 
  -8   3  10       87.05       97.99     12.53 o 
  -7   3  10     1060.52     1022.27     21.65 o 
  -6   3  10      845.23      804.67     19.04 o 
  -5   3  10      533.04      556.76      7.71 o 
  -4   3  10     1823.23     1712.47     18.26 o 
  -3   3  10       48.62       83.43     13.08 o 
  -2   3  10      797.71      803.44     13.19 o 
  -1   3  10      530.46      515.27     21.93 o 
   0   3  10      135.55      163.98     17.25 o 
   1   3  10        4.94        5.48      6.29 o 
   2   3  10      176.22      138.57     16.99 o 
   3   3  10       35.80       43.73     21.46 o 
   4   3  10       86.57       51.91     33.58 o 
   5   3  10       15.26        4.60     15.42 o 
   6   3  10       80.73       37.63     21.27 o 
 -14   4  10       10.41        2.76     12.29 o 
 -13   4  10      257.12      230.55     50.73 o 
 -12   4  10      246.54      250.13      9.98 o 
 -11   4  10      594.94      561.07     28.91 o 
 -10   4  10     1526.60     1591.02     24.12 o 
  -9   4  10      139.15      131.74     11.49 o 
  -8   4  10     1505.00     1407.68     24.65 o 
  -7   4  10     4342.30     4252.90     74.44 o 
  -6   4  10       20.48       24.56      9.50 o 
  -5   4  10     3772.61     3792.31     29.31 o 
  -4   4  10       21.73        7.26      5.81 o 
  -3   4  10     4149.06     4244.54     47.45 o 
  -2   4  10      784.94      843.85     22.35 o 
  -1   4  10       47.10       50.20     12.18 o 
   0   4  10      257.23      274.43     11.62 o 
   1   4  10        2.81        6.88     10.09 o 
   2   4  10      992.05     1028.78     36.88 o 
   3   4  10      235.59      280.77     34.86 o 
   4   4  10       43.56       44.26     19.31 o 
   5   4  10      446.42      535.65     56.11 o 
   6   4  10       24.28       25.87     19.27 o 
 -14   5  10      295.24      338.29     25.55 o 
 -13   5  10        6.73      -12.24     14.73 o 
 -12   5  10      729.23      677.64     19.13 o 
 -11   5  10      447.79      441.61     13.82 o 
 -10   5  10        1.57        3.39      8.33 o 
  -9   5  10     2107.49     2147.20     35.10 o 
  -8   5  10       26.14       35.35     11.39 o 
  -7   5  10     1646.22     1675.91     30.11 o 
  -6   5  10     3650.60     3624.24     46.55 o 
  -5   5  10       47.94       65.20      9.92 o 
  -4   5  10     3695.69     3766.79     45.50 o 
  -3   5  10       39.56       40.13      7.99 o 
  -2   5  10     1783.92     1749.23     22.41 o 
  -1   5  10     2582.37     2609.56     34.00 o 
   0   5  10       64.01       70.59     16.24 o 
   1   5  10      206.04      250.07     20.24 o 
   2   5  10      146.53      116.71     25.72 o 
   3   5  10      304.42      306.33     52.11 o 
   4   5  10      884.86      823.77     70.67 o 
   5   5  10       25.28      -10.65     22.43 o 
   6   5  10      125.83       57.50     47.87 o 
 -14   6  10       25.97        5.96     15.67 o 
 -13   6  10      247.68      152.84     40.76 o 
 -12   6  10      296.26      299.22     39.09 o 
 -11   6  10       17.40       13.20      5.11 o 
 -10   6  10       58.99       46.57     11.83 o 
  -9   6  10     1417.78     1430.86     39.94 o 
  -8   6  10     2266.92     2272.59     33.81 o 
  -7   6  10      283.15      298.81     23.68 o 
  -6   6  10      638.48      600.83     13.48 o 
  -5   6  10     1808.25     1883.07     37.40 o 
  -4   6  10       39.30       51.70      8.17 o 
  -3   6  10     1803.43     1793.55     24.56 o 
  -2   6  10      286.21      281.90     13.19 o 
  -1   6  10     1707.78     1697.10     24.79 o 
   0   6  10      396.19      376.27     23.85 o 
   1   6  10      572.19      541.75     23.74 o 
   2   6  10      268.58      302.77     28.35 o 
   3   6  10      356.11      435.20    128.73 o 
   4   6  10      130.37      125.07     28.95 o 
   5   6  10       60.96       71.79     29.35 o 
   6   6  10        7.45       -5.97     20.47 o 
 -13   7  10        5.63       -1.21     10.63 o 
 -12   7  10       13.34       15.90     14.29 o 
 -11   7  10      177.21      165.43      8.39 o 
 -10   7  10      228.48      235.36     13.58 o 
  -9   7  10      231.07      217.63      4.40 o 
  -8   7  10      222.58      216.78     12.92 o 
  -7   7  10      339.66      325.17     11.56 o 
  -6   7  10       18.22       11.86      6.45 o 
  -5   7  10       58.25       62.04      8.73 o 
  -4   7  10      172.23      199.46     11.64 o 
  -3   7  10        3.31       14.15      6.63 o 
  -2   7  10       19.25       21.41      8.41 o 
  -1   7  10      100.03       96.44     12.89 o 
   0   7  10      316.60      328.90     26.59 o 
   1   7  10        2.06      -22.20     23.37 o 
   2   7  10       31.22       15.73     17.83 o 
   3   7  10       26.34       57.54     25.33 o 
   4   7  10        0.40       41.69     26.71 o 
   5   7  10        1.27      -28.77     28.77 o 
 -13   8  10      240.43      317.47     31.18 o 
 -12   8  10      162.90      188.53     20.55 o 
 -11   8  10      339.45      330.15     17.54 o 
 -10   8  10       24.21       32.31      5.81 o 
  -9   8  10       97.21      112.72      8.90 o 
  -8   8  10      222.20      217.97     11.42 o 
  -7   8  10      245.23      248.93      9.66 o 
  -6   8  10      348.75      334.47     14.66 o 
  -5   8  10      852.50      861.67     15.05 o 
  -4   8  10       11.85       11.23      6.62 o 
  -3   8  10      525.88      563.18     21.87 o 
  -2   8  10      618.65      629.00     22.63 o 
  -1   8  10      114.16      142.12     13.04 o 
   0   8  10     1040.76     1063.53     23.97 o 
   1   8  10      343.84      400.14     28.54 o 
   2   8  10      439.81      433.26     44.06 o 
   3   8  10     1166.17     1195.20    148.15 o 
   4   8  10       88.74       75.63     38.94 o 
   5   8  10      193.88      220.69     90.68 o 
 -13   9  10      102.51      105.50     29.77 o 
 -12   9  10      286.92      251.21     25.17 o 
 -11   9  10      182.99      225.34     19.53 o 
 -10   9  10        8.35       19.63     10.80 o 
  -9   9  10     1061.58     1109.94     20.88 o 
  -8   9  10       12.76       12.09      4.82 o 
  -7   9  10     1058.37     1029.83     26.42 o 
  -6   9  10      700.84      720.15     21.77 o 
  -5   9  10       37.17       39.23      8.60 o 
  -4   9  10     3056.38     2982.46     43.48 o 
  -3   9  10        8.03       -1.42      7.28 o 
  -2   9  10      635.20      648.36     22.51 o 
  -1   9  10     2409.86     2367.42     40.26 o 
   0   9  10        5.96       10.33      9.62 o 
   1   9  10      744.10      760.26     21.81 o 
   2   9  10      479.40      506.49     38.81 o 
   3   9  10      599.28      652.05     35.07 o 
   4   9  10      763.45      662.01     48.79 o 
   5   9  10       17.29       15.13     28.32 o 
 -12  10  10      225.42      297.32     25.80 o 
 -11  10  10       97.24       98.45     18.22 o 
 -10  10  10       55.23       43.02     12.57 o 
  -9  10  10       48.41       41.65      6.36 o 
  -8  10  10      875.67      879.36     16.20 o 
  -7  10  10      436.30      432.13     16.61 o 
  -6  10  10      137.21      158.99     19.62 o 
  -5  10  10      243.28      273.30     11.76 o 
  -4  10  10        0.11        7.52      8.24 o 
  -3  10  10     1905.74     1893.14     33.95 o 
  -2  10  10      640.82      618.81     26.46 o 
  -1  10  10       19.84       21.85     10.23 o 
   0  10  10      933.13      893.47     25.91 o 
   1  10  10        1.75       16.47     12.18 o 
   2  10  10      250.49      249.19     39.08 o 
   3  10  10      259.22      251.76     28.95 o 
   4  10  10      130.26      168.17     35.09 o 
 -12  11  10      102.78       83.15     21.94 o 
 -11  11  10        7.64        6.17     18.99 o 
 -10  11  10       95.11       65.43     14.48 o 
  -9  11  10        2.74       -2.75      6.30 o 
  -8  11  10       30.67       20.32     10.98 o 
  -7  11  10       72.15       50.33     11.92 o 
  -6  11  10       28.28       16.67      9.70 o 
  -5  11  10        2.81       13.82     11.58 o 
  -4  11  10        2.98       -2.20      9.29 o 
  -3  11  10      175.93      161.27     17.87 o 
  -2  11  10       19.26       17.41     10.78 o 
  -1  11  10       68.50       61.87     17.13 o 
   0  11  10        9.17       12.61     10.83 o 
   1  11  10       19.22       13.96     11.00 o 
   2  11  10        5.21       11.66     11.47 o 
   3  11  10       75.15       60.24     27.93 o 
   4  11  10        0.90       21.97     30.70 o 
 -11  12  10       47.21       48.72     21.46 o 
 -10  12  10       54.96       23.87     17.92 o 
  -9  12  10      373.66      360.06     15.80 o 
  -8  12  10      632.85      572.18     22.56 o 
  -7  12  10        6.54       12.67     12.10 o 
  -6  12  10       31.60       32.55     10.06 o 
  -5  12  10      243.32      250.96     16.60 o 
  -4  12  10       17.06       10.69      9.77 o 
  -3  12  10       69.75       56.58     13.05 o 
  -2  12  10      137.86      198.24     20.57 o 
  -1  12  10       28.81       30.34     11.87 o 
   0  12  10       45.94       51.60     14.65 o 
   1  12  10      109.17       83.32     14.29 o 
   2  12  10        5.07       18.35     14.11 o 
   3  12  10      160.89      155.95     34.42 o 
 -10  13  10       15.69        6.02     19.43 o 
  -9  13  10      415.53      454.60     30.48 o 
  -8  13  10      303.23      321.29     21.84 o 
  -7  13  10      754.46      719.63     21.90 o 
  -6  13  10      696.77      659.37     20.49 o 
  -5  13  10       18.78       19.88     11.70 o 
  -4  13  10     1360.01     1261.43     32.22 o 
  -3  13  10        9.78       19.92     15.14 o 
  -2  13  10       67.46       96.37     16.03 o 
  -1  13  10      363.04      375.38     25.59 o 
   0  13  10       40.39       29.75     13.01 o 
   1  13  10       98.19      105.49     16.44 o 
   2  13  10      152.33      153.01     15.92 o 
  -9  14  10        7.45       44.53     23.58 o 
  -8  14  10       37.21       37.28     16.27 o 
  -7  14  10      206.87      201.42     16.58 o 
  -6  14  10        1.39      -10.53     17.26 o 
  -5  14  10      395.65      425.95     32.76 o 
  -4  14  10       17.65       21.22     13.76 o 
  -3  14  10     1048.80      974.52     36.12 o 
  -2  14  10       11.22       24.16     15.65 o 
  -1  14  10        8.77        3.13     14.79 o 
   0  14  10      530.16      508.28     35.28 o 
   1  14  10       28.71       26.70     16.47 o 
  -8  15  10        1.73      -13.69     16.24 o 
  -7  15  10        0.58       11.27     12.88 o 
  -6  15  10      160.23      116.53     16.80 o 
  -5  15  10       25.58       13.05     12.92 o 
  -4  15  10      157.11      142.44     21.28 o 
  -3  15  10        5.21        2.01     11.90 o 
  -2  15  10      173.28      186.47     18.92 o 
  -1  15  10       29.69       25.83     18.27 o 
   0  15  10        0.39       18.78     14.61 o 
  -6  16  10       45.40       26.00     14.25 o 
  -5  16  10       57.27       60.08     18.02 o 
  -4  16  10        3.33       -5.30     16.49 o 
  -3  16  10        7.98        2.68     12.43 o 
  -2  16  10       26.77       27.41     15.33 o 
 -14   1  11       22.15       17.08     23.75 o 
 -13   1  11       25.63       13.96      7.34 o 
 -12   1  11      315.31      314.67      6.29 o 
 -11   1  11      211.34      222.50      8.90 o 
 -10   1  11     1139.85     1149.14     36.70 o 
  -9   1  11       46.58       63.25      7.69 o 
  -8   1  11        0.53        3.22      8.97 o 
  -7   1  11      918.02      871.71     13.39 o 
  -6   1  11       31.92       29.11      7.46 o 
  -5   1  11      981.69      987.09     18.12 o 
  -4   1  11      272.49      292.34     14.10 o 
  -3   1  11      649.17      691.52     16.84 o 
  -2   1  11      975.26     1020.82     28.34 o 
  -1   1  11       80.75       97.64      9.42 o 
   0   1  11       19.59       17.54      8.19 o 
   1   1  11     1195.66     1142.75     19.11 o 
   2   1  11        3.51        3.54      4.39 o 
   3   1  11      877.61      868.09     40.72 o 
   4   1  11      420.94      416.76     34.70 o 
   5   1  11        6.09      -14.54     23.99 o 
 -14   2  11      415.51      489.21     37.74 o 
 -13   2  11      590.07      535.07     23.10 o 
 -12   2  11      120.99      104.73     16.31 o 
 -11   2  11      190.99      236.93     44.87 o 
 -10   2  11      402.16      429.87     21.70 o 
  -9   2  11     2843.82     2917.10     33.06 o 
  -8   2  11     3055.04     3066.94     32.66 o 
  -7   2  11      183.90      210.29      9.55 o 
  -6   2  11     1697.42     1668.89     21.11 o 
  -5   2  11     1226.40     1174.71     16.26 o 
  -4   2  11     2958.67     2997.05     42.40 o 
  -3   2  11     3946.42     3879.01     47.17 o 
  -2   2  11      144.25      159.54      9.49 o 
  -1   2  11       46.09       43.65      9.84 o 
   0   2  11        7.95       11.64     10.76 o 
   1   2  11      361.15      407.58     15.75 o 
   2   2  11     2799.29     2649.34     28.41 o 
   3   2  11       20.12       42.01     10.55 o 
   4   2  11      233.25      255.55     21.99 o 
   5   2  11      113.98       97.89     24.30 o 
 -14   3  11      168.57      172.96     14.11 o 
 -13   3  11      139.34      120.86     22.61 o 
 -12   3  11      365.41      409.40     25.34 o 
 -11   3  11        0.70       -1.28     17.95 o 
 -10   3  11      645.83      641.66     21.04 o 
  -9   3  11      809.26      786.27     21.84 o 
  -8   3  11       10.43       24.99      9.43 o 
  -7   3  11     1005.72      990.22     22.93 o 
  -6   3  11      357.26      389.08     12.67 o 
  -5   3  11      430.00      430.90     20.40 o 
  -4   3  11     2125.45     1994.40     21.95 o 
  -3   3  11      464.70      476.96     13.12 o 
  -2   3  11     1933.33     2020.69     27.36 o 
  -1   3  11      996.68     1030.55     18.41 o 
   0   3  11        6.52        6.71      9.59 o 
   1   3  11     1194.72     1256.39     32.06 o 
   2   3  11      134.23      138.86     31.34 o 
   3   3  11      648.24      697.25     39.22 o 
   4   3  11      126.48       92.78     31.45 o 
   5   3  11      103.72      103.30     22.34 o 
 -14   4  11       35.08       11.31     19.51 o 
 -13   4  11       86.41       64.01     17.37 o 
 -12   4  11        0.02        9.06     12.37 o 
 -11   4  11       62.34       77.63     21.79 o 
 -10   4  11        1.33       -0.19      8.21 o 
  -9   4  11      301.05      308.97     23.22 o 
  -8   4  11      653.26      676.37     46.83 o 
  -7   4  11      214.98      202.52     13.83 o 
  -6   4  11      181.37      180.89     11.85 o 
  -5   4  11      812.58      798.51     19.09 o 
  -4   4  11      916.89      926.48     17.29 o 
  -3   4  11       66.33       66.20      7.33 o 
  -2   4  11      215.15      232.80     10.05 o 
  -1   4  11     1526.31     1513.23     34.41 o 
   0   4  11       25.40       18.51      7.82 o 
   1   4  11      199.92      245.67     19.26 o 
   2   4  11       35.41       35.14     17.25 o 
   3   4  11      222.75      252.82     26.49 o 
   4   4  11      109.78       95.43     25.97 o 
   5   4  11        0.84       -7.15     16.62 o 
 -14   5  11       15.59       28.48     16.15 o 
 -13   5  11       12.08       38.20     18.23 o 
 -12   5  11      183.80      184.64     22.50 o 
 -11   5  11        1.95       -6.03      8.38 o 
 -10   5  11     2378.09     2360.48     38.04 o 
  -9   5  11      360.92      395.12     21.14 o 
  -8   5  11       30.23       23.29     10.77 o 
  -7   5  11     1703.33     1665.36     29.34 o 
  -6   5  11      545.10      569.70     19.76 o 
  -5   5  11      187.63      202.95     12.68 o 
  -4   5  11       23.97       18.98      8.32 o 
  -3   5  11       21.83        6.85     10.37 o 
  -2   5  11       54.66       86.39     16.39 o 
  -1   5  11       37.82       28.70      9.14 o 
   0   5  11       80.18       57.37     11.53 o 
   1   5  11       78.42       68.91     22.92 o 
   2   5  11      296.02      282.01     28.15 o 
   3   5  11       33.34       53.46     19.28 o 
   4   5  11        3.15       30.81     20.31 o 
   5   5  11       11.54        0.51     18.98 o 
 -14   6  11      153.20      137.45     19.81 o 
 -13   6  11      386.39      413.27     51.43 o 
 -12   6  11       11.58        9.51     10.53 o 
 -11   6  11     1064.13     1018.67     45.24 o 
 -10   6  11       61.42       82.71     14.34 o 
  -9   6  11      317.08      368.68     15.98 o 
  -8   6  11     2270.57     2276.63     38.30 o 
  -7   6  11      116.15      127.61     12.67 o 
  -6   6  11     1397.60     1332.55     20.37 o 
  -5   6  11     1764.45     1684.89     25.16 o 
  -4   6  11      703.73      712.63     16.66 o 
  -3   6  11      333.28      347.67     16.93 o 
  -2   6  11      449.79      514.76     26.76 o 
  -1   6  11      650.67      659.59     21.62 o 
   0   6  11      100.19      121.09     23.40 o 
   1   6  11      166.72      163.78     19.42 o 
   2   6  11      816.70      826.20     40.41 o 
   3   6  11        0.30       15.72     26.46 o 
   4   6  11      391.76      462.55     34.04 o 
   5   6  11       59.36       70.65     24.62 o 
 -13   7  11       71.10       70.27     15.94 o 
 -12   7  11      556.75      566.79     20.54 o 
 -11   7  11       24.41       11.66     13.86 o 
 -10   7  11        6.36        3.09     10.50 o 
  -9   7  11      728.14      741.00     20.65 o 
  -8   7  11      294.29      340.75     17.31 o 
  -7   7  11     1038.47     1099.22     15.73 o 
  -6   7  11      382.53      402.16     10.44 o 
  -5   7  11     1769.04     1797.78     26.30 o 
  -4   7  11     2865.36     2683.87     36.63 o 
  -3   7  11       30.55       39.33      8.85 o 
  -2   7  11     1588.66     1637.75     29.23 o 
  -1   7  11      441.29      451.99     39.17 o 
   0   7  11      942.19      994.92     35.27 o 
   1   7  11     1202.76     1207.98     47.99 o 
   2   7  11       17.80       46.30     23.93 o 
   3   7  11     1104.60     1014.32     49.62 o 
   4   7  11      213.07      225.51     35.66 o 
 -13   8  11      266.04      265.07     21.03 o 
 -12   8  11       16.60        1.10     14.15 o 
 -11   8  11       25.71       18.81     13.87 o 
 -10   8  11        1.00        5.75     11.08 o 
  -9   8  11       16.45       18.44     13.50 o 
  -8   8  11     1081.39     1016.59     27.83 o 
  -7   8  11      568.99      530.22     13.30 o 
  -6   8  11       49.42       54.45      6.63 o 
  -5   8  11      371.51      410.57     11.94 o 
  -4   8  11     1441.58     1434.19     20.36 o 
  -3   8  11      577.90      599.62     17.91 o 
  -2   8  11      531.81      537.95     27.49 o 
  -1   8  11     1222.96     1237.23     33.31 o 
   0   8  11        2.60        4.82     24.23 o 
   1   8  11      398.37      450.21     52.88 o 
   2   8  11      552.88      634.99     42.07 o 
   3   8  11      161.10      139.20     41.25 o 
   4   8  11      136.12      150.89     44.73 o 
 -13   9  11        0.00       35.39     27.11 o 
 -12   9  11        0.83       11.82     13.70 o 
 -11   9  11        5.65       17.58     15.23 o 
 -10   9  11       18.27       -2.25     13.89 o 
  -9   9  11      121.50      115.46      7.94 o 
  -8   9  11      175.75      169.54     13.46 o 
  -7   9  11       56.64       55.89      8.14 o 
  -6   9  11        0.00       -1.09      5.14 o 
  -5   9  11      271.47      297.96     15.73 o 
  -4   9  11       13.94       13.58     10.76 o 
  -3   9  11       63.99       92.52     12.84 o 
  -2   9  11       10.72        8.99      8.87 o 
  -1   9  11      459.01      469.28     18.78 o 
   0   9  11       15.29       19.40     13.94 o 
   1   9  11        1.41       -5.40     18.68 o 
   2   9  11      130.24      133.13     28.22 o 
   3   9  11        1.45       -4.36     24.35 o 
   4   9  11        5.80       16.43     31.07 o 
 -12  10  11        7.57       10.95     21.31 o 
 -11  10  11      474.27      487.97     25.27 o 
 -10  10  11        1.31       -6.14     12.56 o 
  -9  10  11       51.89       51.46      9.71 o 
  -8  10  11      925.17      976.92     39.76 o 
  -7  10  11        5.76       17.00      7.45 o 
  -6  10  11      296.44      315.00     20.41 o 
  -5  10  11      329.08      310.58     14.18 o 
  -4  10  11      623.54      676.42     22.67 o 
  -3  10  11       12.78       -0.69     10.68 o 
  -2  10  11      490.22      468.77     22.32 o 
  -1  10  11     1133.30     1100.39     24.26 o 
   0  10  11       94.72      148.03     15.73 o 
   1  10  11      125.04      120.55     14.94 o 
   2  10  11      166.96      168.03     29.67 o 
   3  10  11       27.76        7.71     21.07 o 
 -12  11  11      519.82      490.51     28.27 o 
 -11  11  11       11.05       -6.08     15.36 o 
 -10  11  11       41.37       46.18     21.16 o 
  -9  11  11      837.07      787.90     25.60 o 
  -8  11  11      141.28      152.14     18.38 o 
  -7  11  11     1820.47     1772.08     56.57 o 
  -6  11  11     1022.02      918.31     18.17 o 
  -5  11  11     1054.90     1016.50     30.85 o 
  -4  11  11      743.44      709.24     17.98 o 
  -3  11  11       19.06        5.18     10.46 o 
  -2  11  11      910.31      877.97     21.92 o 
  -1  11  11      357.98      382.54     19.06 o 
   0  11  11      438.26      468.35     23.60 o 
   1  11  11      239.19      279.42     34.18 o 
   2  11  11       50.94       72.48     24.16 o 
   3  11  11      215.15      171.85     30.15 o 
 -11  12  11       75.75       80.18     22.71 o 
 -10  12  11      150.41      120.06     29.20 o 
  -9  12  11      108.56      206.58     68.71 o 
  -8  12  11      937.40      870.42     28.29 o 
  -7  12  11      430.04      432.76     16.65 o 
  -6  12  11      221.86      218.91     14.14 o 
  -5  12  11      244.83      301.53     20.78 o 
  -4  12  11      672.88      724.21     23.83 o 
  -3  12  11      693.63      655.00     22.93 o 
  -2  12  11      201.53      195.41     16.03 o 
  -1  12  11      123.68      122.24     15.16 o 
   0  12  11       29.79       22.40     12.12 o 
   1  12  11       88.10       52.25     16.23 o 
   2  12  11      490.12      488.86     36.09 o 
 -10  13  11       51.95       29.12     23.32 o 
  -9  13  11        8.35      -17.07     21.43 o 
  -8  13  11       17.06        2.67     11.10 o 
  -7  13  11      172.65      191.70     23.40 o 
  -6  13  11        0.78        5.50     10.48 o 
  -5  13  11      177.87      207.57     18.81 o 
  -4  13  11       72.40      100.23     18.94 o 
  -3  13  11      100.64       95.91     15.01 o 
  -2  13  11       16.32        8.57     14.22 o 
  -1  13  11        4.23       -3.77     11.95 o 
   0  13  11        7.77        0.48     14.18 o 
   1  13  11       51.63       39.69     13.73 o 
  -9  14  11        1.38       -5.67     18.66 o 
  -8  14  11      207.90      212.05     17.05 o 
  -7  14  11        1.14       15.96      9.72 o 
  -6  14  11        6.38       12.19     13.71 o 
  -5  14  11       63.37       57.52     13.11 o 
  -4  14  11        6.17       13.64     18.92 o 
  -3  14  11        8.41       22.35     17.64 o 
  -2  14  11      206.18      192.54     39.46 o 
  -1  14  11      132.29      108.67     18.66 o 
   0  14  11       27.03       21.82     17.37 o 
  -8  15  11       71.69      102.87     29.35 o 
  -7  15  11      279.01      264.53     18.42 o 
  -6  15  11       69.31       74.40     14.07 o 
  -5  15  11      325.86      363.82     45.49 o 
  -4  15  11      131.87      109.21     17.78 o 
  -3  15  11        1.16       15.96     13.24 o 
  -2  15  11      288.23      273.52     19.89 o 
  -1  15  11      165.49      169.98     24.57 o 
 -14   0  12      980.76     1003.56     60.01 o 
 -13   0  12      340.77      318.00     40.99 o 
 -10   0  12        4.94        3.21     24.11 o 
  -8   0  12     3281.14     3318.22     99.12 o 
  -7   0  12      987.43      979.98     49.29 o 
  -6   0  12     2222.69     2306.02     34.69 o 
  -5   0  12     1586.49     1582.83     37.22 o 
  -4   0  12     3022.58     2940.69     57.33 o 
  -3   0  12     3686.66     3758.54    118.55 o 
  -2   0  12     2709.51     2837.48     57.41 o 
  -1   0  12      118.23      109.90     11.09 o 
   0   0  12       87.27       79.89     26.60 o 
   1   0  12     3011.59     2923.50     51.05 o 
   2   0  12      806.76      781.33     21.34 o 
   3   0  12      379.12      294.24     51.17 o 
   4   0  12      118.53       53.31     39.92 o 
   5   0  12       53.32       46.35     43.94 o 
 -14   1  12        1.46       -6.51     22.55 o 
 -13   1  12      334.50      329.79     42.86 o 
 -12   1  12      319.53      330.35     10.93 o 
 -11   1  12      177.82      154.05      5.96 o 
 -10   1  12     1053.00     1104.82     55.99 o 
  -9   1  12       53.78       78.50     31.08 o 
  -8   1  12      893.04      868.77     44.97 o 
  -7   1  12      729.28      733.38     12.37 o 
  -6   1  12       53.82       64.27      8.20 o 
  -5   1  12     3150.78     3163.58     30.96 o 
  -4   1  12        2.11        3.29      6.13 o 
  -3   1  12      257.69      274.70     14.23 o 
  -2   1  12     1504.45     1529.42     20.59 o 
  -1   1  12       36.86       52.51      8.47 o 
   0   1  12      848.37      892.43     20.97 o 
   1   1  12      886.53      841.69     21.04 o 
   2   1  12      751.05      684.57     19.62 o 
   3   1  12      238.09      288.45     36.52 o 
   4   1  12       39.97       19.05     21.70 o 
   5   1  12      131.47       87.70     35.43 o 
 -14   2  12        0.25      -12.55     24.83 o 
 -13   2  12       19.74       18.92     11.09 o 
 -12   2  12       51.16       45.28      9.57 o 
 -11   2  12      110.46       91.09      9.91 o 
 -10   2  12      395.02      426.10     51.97 o 
  -9   2  12      534.23      536.66     11.96 o 
  -8   2  12      220.08      192.74      7.17 o 
  -7   2  12       21.19       22.95      6.07 o 
  -6   2  12      601.64      614.99     14.75 o 
  -5   2  12      251.46      288.91     11.19 o 
  -4   2  12       43.17       50.95      6.94 o 
  -3   2  12      144.60      160.52     13.62 o 
  -2   2  12      790.89      735.07     16.20 o 
  -1   2  12      161.98      207.35     20.61 o 
   0   2  12        2.42        2.76      7.09 o 
   1   2  12       33.17       20.90      7.76 o 
   2   2  12        4.67       -0.79      8.23 o 
   3   2  12       20.22       18.75     15.39 o 
   4   2  12        2.25        8.09     19.77 o 
   5   2  12       18.45       30.26     24.09 o 
 -14   3  12       10.56        1.49     18.90 o 
 -13   3  12       32.77       52.67     16.67 o 
 -12   3  12      216.49      237.49     15.42 o 
 -11   3  12       76.11       98.09     41.24 o 
 -10   3  12      498.12      497.61     14.04 o 
  -9   3  12        3.32       12.96     10.74 o 
  -8   3  12      590.50      582.65     17.49 o 
  -7   3  12     1354.67     1381.72     23.08 o 
  -6   3  12       83.68       86.82      9.16 o 
  -5   3  12      918.16      940.08     20.73 o 
  -4   3  12        4.98       11.09      5.99 o 
  -3   3  12     1536.76     1495.95     19.22 o 
  -2   3  12      111.44      115.02     12.74 o 
  -1   3  12      660.07      635.74     42.38 o 
   0   3  12      199.35      219.03     14.54 o 
   1   3  12       86.61      111.09     14.05 o 
   2   3  12      211.94      180.51     29.73 o 
   3   3  12       70.23       70.49     20.53 o 
   4   3  12       21.36       13.26     16.43 o 
 -14   4  12      616.14      757.99     48.87 o 
 -13   4  12      107.88       81.89     15.73 o 
 -12   4  12      143.20       68.33     22.96 o 
 -11   4  12      877.85      883.05     20.07 o 
 -10   4  12        5.04        0.92     10.64 o 
  -9   4  12     3635.14     3558.58     46.42 o 
  -8   4  12     4651.18     4568.92     59.68 o 
  -7   4  12      126.09      150.15     10.37 o 
  -6   4  12     2679.82     2783.12     42.11 o 
  -5   4  12      358.00      343.50     10.09 o 
  -4   4  12     1971.49     1926.95     21.17 o 
  -3   4  12     1300.69     1300.35     20.23 o 
  -2   4  12     1485.64     1487.58     24.77 o 
  -1   4  12       26.71       25.06     10.04 o 
   0   4  12        3.17       -2.43     11.14 o 
   1   4  12      828.22      830.24     26.14 o 
   2   4  12      203.66      261.10     24.85 o 
   3   4  12       33.51       27.85     24.16 o 
   4   4  12       53.52       60.74     26.08 o 
 -14   5  12       83.05       64.80     16.40 o 
 -13   5  12      358.14      402.12     23.34 o 
 -12   5  12      103.04      135.12     18.01 o 
 -11   5  12      204.76      233.52     18.50 o 
 -10   5  12      737.77      790.82     27.99 o 
  -9   5  12     1496.24     1422.00     27.71 o 
  -8   5  12      624.71      629.31     20.42 o 
  -7   5  12      729.94      734.33     18.72 o 
  -6   5  12      247.67      248.92      7.18 o 
  -5   5  12     6087.89     6107.25     57.82 o 
  -4   5  12       22.49       17.89      8.89 o 
  -3   5  12      116.06      140.36      9.34 o 
  -2   5  12     1559.20     1586.06     37.65 o 
  -1   5  12      165.37      176.21     11.89 o 
   0   5  12     1118.02     1203.46     31.48 o 
   1   5  12      728.10      659.46     29.14 o 
   2   5  12      210.76      237.38     22.60 o 
   3   5  12      346.73      379.74     46.32 o 
   4   5  12       19.70       15.72     20.41 o 
 -14   6  12        6.65        6.15     18.41 o 
 -13   6  12       87.73      101.63     19.48 o 
 -12   6  12        0.51        1.30     10.54 o 
 -11   6  12       90.37      177.61     39.72 o 
 -10   6  12       34.73       17.20      9.93 o 
  -9   6  12      220.97      234.64     43.95 o 
  -8   6  12      422.96      412.18     19.02 o 
  -7   6  12      416.12      418.16     17.29 o 
  -6   6  12     2376.54     2357.30     20.02 o 
  -5   6  12       65.13       47.64      7.67 o 
  -4   6  12     2271.82     2191.03     33.10 o 
  -3   6  12      263.32      257.85     16.44 o 
  -2   6  12      606.51      582.22     34.57 o 
  -1   6  12      181.02      197.34     16.07 o 
   0   6  12      255.47      289.47     24.72 o 
   1   6  12      541.91      530.54     38.28 o 
   2   6  12       65.49       68.29     25.11 o 
   3   6  12        0.23       -9.97     19.44 o 
   4   6  12       44.95       16.09     21.93 o 
 -13   7  12       34.76       29.34     12.28 o 
 -12   7  12       44.68       23.48     18.99 o 
 -11   7  12        5.35        9.92      9.95 o 
 -10   7  12      169.33      174.15     13.98 o 
  -9   7  12        6.08        4.49     10.87 o 
  -8   7  12      158.00      157.03     14.16 o 
  -7   7  12       23.54       32.23     11.62 o 
  -6   7  12       17.99       15.41      8.30 o 
  -5   7  12       52.46       60.12      8.64 o 
  -4   7  12      372.05      431.05     17.25 o 
  -3   7  12        1.73        8.25     10.24 o 
  -2   7  12        2.85        2.25     11.75 o 
  -1   7  12      304.62      344.83     27.60 o 
   0   7  12      112.71      112.53     18.51 o 
   1   7  12        8.06       36.46     22.15 o 
   2   7  12        6.70        6.95     21.75 o 
   3   7  12       18.75        9.23     28.60 o 
   4   7  12        0.23       18.00     21.38 o 
 -13   8  12       75.86       68.71     21.44 o 
 -12   8  12       87.14      100.40     14.58 o 
 -11   8  12      393.68      407.18     22.18 o 
 -10   8  12        1.55       -7.33     13.70 o 
  -9   8  12      115.21      126.64     15.03 o 
  -8   8  12       62.77       67.88     13.72 o 
  -7   8  12        2.79        1.49      3.97 o 
  -6   8  12      117.12      132.38     11.91 o 
  -5   8  12       98.16       96.05     15.42 o 
  -4   8  12      353.64      349.27     16.64 o 
  -3   8  12      341.53      331.22     14.78 o 
  -2   8  12       13.10        4.98      9.71 o 
  -1   8  12      901.05      887.00     30.18 o 
   0   8  12       32.72       12.66     17.03 o 
   1   8  12     1084.50      961.89     57.94 o 
   2   8  12      347.28      467.09     44.77 o 
   3   8  12        2.93      -33.38     36.49 o 
 -13   9  12      281.56      313.10     26.81 o 
 -12   9  12      116.60      127.35     19.17 o 
 -11   9  12      102.66       93.74     16.08 o 
 -10   9  12      212.85      280.43     22.61 o 
  -9   9  12      359.53      370.84     21.07 o 
  -8   9  12      387.96      316.74     21.61 o 
  -7   9  12       76.16       77.21      5.31 o 
  -6   9  12      107.92      139.04     17.61 o 
  -5   9  12     1249.35     1235.04     18.00 o 
  -4   9  12       53.01       47.49      9.46 o 
  -3   9  12       44.52       46.51     12.56 o 
  -2   9  12     1533.21     1557.51     31.85 o 
  -1   9  12        9.59       15.81     11.49 o 
   0   9  12     1773.28     1778.69     46.48 o 
   1   9  12      411.36      446.56     71.22 o 
   2   9  12      238.12      269.56     46.86 o 
   3   9  12      639.53      617.20     48.90 o 
 -12  10  12       80.97       72.62     19.38 o 
 -11  10  12       17.85       17.32     17.05 o 
 -10  10  12       13.56       16.28     13.57 o 
  -9  10  12      471.50      517.11     26.59 o 
  -8  10  12      406.76      388.89     11.04 o 
  -7  10  12       69.82       58.77     10.24 o 
  -6  10  12      492.40      491.20     30.97 o 
  -5  10  12       14.20        8.35      8.48 o 
  -4  10  12      313.28      300.68     15.03 o 
  -3  10  12      270.61      288.36     14.68 o 
  -2  10  12      147.49      114.76     18.22 o 
  -1  10  12      356.46      324.81     19.72 o 
   0  10  12       88.24      162.05     51.34 o 
   1  10  12      295.72      293.93     35.86 o 
   2  10  12      154.14      169.75     27.19 o 
 -11  11  12        0.31       -2.92     40.23 o 
 -10  11  12       46.11       71.35     18.52 o 
  -9  11  12       21.01        4.49     17.54 o 
  -8  11  12        0.88       -1.16      6.17 o 
  -7  11  12       19.32       23.20     10.87 o 
  -6  11  12        1.62       -8.46      8.84 o 
  -5  11  12       22.01       13.23     10.34 o 
  -4  11  12        0.09        5.00      9.61 o 
  -3  11  12        3.68       -0.26      9.69 o 
  -2  11  12       52.56       67.40     20.72 o 
  -1  11  12      100.69       71.88     16.26 o 
   0  11  12        0.13       -8.11     15.46 o 
   1  11  12       20.74       16.24     20.03 o 
   2  11  12       58.75       35.58     23.25 o 
 -11  12  12       37.67       16.65     21.84 o 
 -10  12  12        0.40        3.04     16.22 o 
  -9  12  12       74.06      103.37     25.10 o 
  -8  12  12      110.52       81.03     25.23 o 
  -7  12  12       24.95       27.72      9.27 o 
  -6  12  12      246.40      291.78     24.62 o 
  -5  12  12       45.63       52.15     11.31 o 
  -4  12  12       42.89       47.79     11.15 o 
  -3  12  12       10.54       13.81     12.44 o 
  -2  12  12       69.67       52.86     12.69 o 
  -1  12  12      441.42      397.46     19.40 o 
   0  12  12       13.06       12.46     14.12 o 
   1  12  12       91.78       48.82     35.38 o 
 -10  13  12      132.97      108.17     22.90 o 
  -9  13  12       83.40       91.30     32.74 o 
  -8  13  12      213.40      205.40     25.11 o 
  -7  13  12      419.66      446.60     24.26 o 
  -6  13  12        1.35       -4.29      8.69 o 
  -5  13  12      515.95      484.87     17.60 o 
  -4  13  12        8.51       19.97     12.18 o 
  -3  13  12       67.79       81.49     13.62 o 
  -2  13  12      448.70      437.22     24.69 o 
  -1  13  12        2.92        9.80     11.96 o 
   0  13  12      408.72      439.46     79.30 o 
  -8  14  12       91.72       82.94     27.80 o 
  -7  14  12       66.27       64.60     13.82 o 
  -6  14  12      232.05      271.57     40.49 o 
  -5  14  12       27.28       17.90     12.93 o 
  -4  14  12      215.08      262.76     17.21 o 
  -3  14  12      685.48      654.12     25.66 o 
  -2  14  12       60.04       79.19     15.83 o 
  -1  14  12       82.24       84.85     16.56 o 
  -6  15  12       89.00       60.87     16.50 o 
  -5  15  12       56.19       52.87     15.15 o 
  -4  15  12       27.32       35.66     14.16 o 
  -3  15  12       83.89       38.01     30.02 o 
 -14   1  13       81.60      115.47     37.77 o 
 -13   1  13      130.55      128.06     36.97 o 
 -12   1  13      378.13      349.34     44.74 o 
 -11   1  13       13.10        8.57     27.59 o 
 -10   1  13      578.32      503.92     46.35 o 
  -9   1  13      126.15      111.45     32.68 o 
  -8   1  13      221.92      184.37     10.85 o 
  -7   1  13       27.65       22.26      7.71 o 
  -6   1  13     1799.14     1758.73     21.03 o 
  -5   1  13      107.06       83.70      7.32 o 
  -4   1  13        0.36       -5.09      8.25 o 
  -3   1  13     3494.22     3517.04     62.55 o 
  -2   1  13       16.36       18.64      7.54 o 
  -1   1  13      230.46      267.23     11.08 o 
   0   1  13     1229.44     1154.89     20.08 o 
   1   1  13       89.57       86.04      8.68 o 
   2   1  13      665.95      638.27     27.99 o 
   3   1  13       85.76       71.79     22.06 o 
   4   1  13       36.86       32.81     23.92 o 
 -14   2  13      542.91      571.43     54.38 o 
 -13   2  13        5.01       10.72     30.00 o 
 -12   2  13      630.54      568.36     12.18 o 
 -11   2  13      396.73      423.44     32.30 o 
 -10   2  13      175.70      171.27     16.48 o 
  -9   2  13     3468.50     3266.56     33.63 o 
  -8   2  13       44.00       43.73      7.02 o 
  -7   2  13     3937.54     3730.98     61.48 o 
  -6   2  13      325.44      361.02     16.63 o 
  -5   2  13     1636.77     1619.78     19.50 o 
  -4   2  13       89.47       79.59      8.18 o 
  -3   2  13     1149.81     1177.92     26.76 o 
  -2   2  13     2941.24     2943.53     41.52 o 
  -1   2  13       54.68       79.41      8.95 o 
   0   2  13      309.40      357.08     15.92 o 
   1   2  13     1509.01     1413.45     24.91 o 
   2   2  13       64.61       60.03     17.66 o 
   3   2  13       95.48       70.90     18.38 o 
   4   2  13      204.20      199.94     28.39 o 
 -14   3  13       32.09       13.66     54.65 o 
 -13   3  13      255.72      188.07     41.52 o 
 -12   3  13        9.22       -5.58     23.98 o 
 -11   3  13      313.73      342.77     10.17 o 
 -10   3  13     1287.16     1242.20     52.11 o 
  -9   3  13      176.15      168.15     10.92 o 
  -8   3  13      409.25      395.78     11.56 o 
  -7   3  13      184.43      185.64     16.74 o 
  -6   3  13     1815.12     1779.36     17.48 o 
  -5   3  13       56.11       54.87      8.74 o 
  -4   3  13      246.03      228.85      8.95 o 
  -3   3  13     1309.14     1323.33     20.95 o 
  -2   3  13      238.25      227.65     11.79 o 
  -1   3  13      534.00      564.60     21.46 o 
   0   3  13     3028.81     2852.90     47.33 o 
   1   3  13        0.49       -6.08     13.02 o 
   2   3  13      200.87      228.72     27.11 o 
   3   3  13       55.20       53.74     17.84 o 
   4   3  13      150.63      138.91     24.14 o 
 -14   4  13       66.28       38.94     26.92 o 
 -13   4  13        5.59       -4.98     43.80 o 
 -12   4  13        2.23       -1.80      9.05 o 
 -11   4  13        9.97        7.64      8.57 o 
 -10   4  13      156.63      180.10     16.30 o 
  -9   4  13      498.01      476.31     14.35 o 
  -8   4  13        2.56        4.49     10.75 o 
  -7   4  13       20.01       10.02      7.64 o 
  -6   4  13       32.80       33.68      4.63 o 
  -5   4  13      329.86      325.30      9.12 o 
  -4   4  13      127.37      120.67     14.85 o 
  -3   4  13        1.47       -4.63      8.21 o 
  -2   4  13      316.46      312.05     14.13 o 
  -1   4  13      166.42      173.74     18.83 o 
   0   4  13      127.16      148.97     16.58 o 
   1   4  13      190.78      227.98     24.50 o 
   2   4  13       12.79       49.27     26.71 o 
   3   4  13        0.59       12.06     21.65 o 
 -14   5  13       23.59       17.29     29.36 o 
 -13   5  13       34.48       27.40     17.94 o 
 -12   5  13      118.58      128.74     12.33 o 
 -11   5  13      194.32      215.82     12.25 o 
 -10   5  13      285.20      253.40     22.11 o 
  -9   5  13       73.89       64.48     18.04 o 
  -8   5  13     1178.56     1186.44     35.40 o 
  -7   5  13      144.73      146.38     17.83 o 
  -6   5  13      362.96      354.61     12.06 o 
  -5   5  13       46.70       70.82      9.19 o 
  -4   5  13        1.04       -2.85      7.24 o 
  -3   5  13     1343.93     1325.73     22.49 o 
  -2   5  13       44.74       44.86      9.34 o 
  -1   5  13      138.37      123.77     16.99 o 
   0   5  13       96.48       81.81     10.89 o 
   1   5  13        1.96      -11.80     17.74 o 
   2   5  13       23.85       10.26     18.39 o 
   3   5  13       37.33       26.21     19.87 o 
 -14   6  13      247.81      303.47     62.82 o 
 -13   6  13        6.44        5.76     10.96 o 
 -12   6  13      250.71      301.61     24.24 o 
 -11   6  13      225.48      211.57     22.87 o 
 -10   6  13      375.76      385.89     18.12 o 
  -9   6  13     1653.65     1547.99     36.61 o 
  -8   6  13        0.08        8.55     12.40 o 
  -7   6  13      949.86      944.43     24.26 o 
  -6   6  13      603.67      603.56      9.68 o 
  -5   6  13      709.22      735.00     31.52 o 
  -4   6  13     1525.92     1482.05     25.77 o 
  -3   6  13      344.80      347.41     27.26 o 
  -2   6  13      474.31      488.71     19.64 o 
  -1   6  13      404.31      419.67     19.94 o 
   0   6  13      111.00      106.56     17.27 o 
   1   6  13      577.85      582.91     83.78 o 
   2   6  13       15.63       58.00     27.56 o 
   3   6  13      131.17      111.36     27.80 o 
 -13   7  13      222.66      288.66     25.79 o 
 -12   7  13        6.42       17.33     16.26 o 
 -11   7  13      518.13      511.24     30.27 o 
 -10   7  13      787.70      800.03     25.14 o 
  -9   7  13        6.95        5.38     14.99 o 
  -8   7  13      115.53      109.04     19.21 o 
  -7   7  13        1.56       -8.85     16.16 o 
  -6   7  13     1727.33     1719.10     26.98 o 
  -5   7  13      853.02      866.90     19.31 o 
  -4   7  13        3.86       -8.82      8.82 o 
  -3   7  13      455.68      536.86     25.71 o 
  -2   7  13      138.81      125.41     17.08 o 
  -1   7  13      884.97      887.00     35.61 o 
   0   7  13     1765.83     1687.10     49.28 o 
   1   7  13      110.28      132.30     27.41 o 
   2   7  13      533.01      570.98     31.60 o 
   3   7  13      137.95       95.44     26.09 o 
 -13   8  13        2.73       -1.97     14.36 o 
 -12   8  13       52.74       39.08     21.03 o 
 -11   8  13        3.97       16.88     11.73 o 
 -10   8  13      224.43      251.30     17.26 o 
  -9   8  13      470.81      485.85     19.56 o 
  -8   8  13       54.02       54.18     13.63 o 
  -7   8  13       29.60       44.60     11.04 o 
  -6   8  13       63.43       61.44     11.50 o 
  -5   8  13      371.69      360.07     19.99 o 
  -4   8  13      233.49      245.66     15.51 o 
  -3   8  13       27.14       27.54     12.62 o 
  -2   8  13       32.92       31.42     18.67 o 
  -1   8  13      430.52      436.74     30.76 o 
   0   8  13       88.47       74.17     19.92 o 
   1   8  13      315.99      312.60     34.41 o 
   2   8  13       16.54       31.67     30.29 o 
 -12   9  13       25.06       37.72     15.21 o 
 -11   9  13        0.31       17.83     15.20 o 
 -10   9  13       10.72       15.94     13.42 o 
  -9   9  13       31.88       53.07     13.96 o 
  -8   9  13        0.55       10.73     13.92 o 
  -7   9  13        9.48        4.17      5.60 o 
  -6   9  13       76.83       74.20      9.49 o 
  -5   9  13       39.56       33.81      9.52 o 
  -4   9  13      233.54      229.16     17.34 o 
  -3   9  13      127.58      115.75     16.51 o 
  -2   9  13       71.36       60.97     15.66 o 
  -1   9  13      155.60      141.40     30.16 o 
   0   9  13       33.83       42.17     21.71 o 
   1   9  13        5.73        6.84     20.21 o 
   2   9  13        0.12      -37.32     37.32 o 
 -12  10  13       35.61       69.21     17.61 o 
 -11  10  13       75.76       80.07     17.15 o 
 -10  10  13       38.08       36.19     17.45 o 
  -9  10  13      181.40      273.24     31.66 o 
  -8  10  13        9.09        4.55     14.53 o 
  -7  10  13       26.00       39.79     13.54 o 
  -6  10  13      406.38      422.72     21.99 o 
  -5  10  13      335.43      353.88     26.01 o 
  -4  10  13     1254.49     1185.12     28.81 o 
  -3  10  13       56.01       55.22     16.52 o 
  -2  10  13      155.82      133.71     15.68 o 
  -1  10  13      410.65      363.83     31.93 o 
   0  10  13       69.98       49.42     22.58 o 
   1  10  13      118.53      131.92     29.92 o 
 -11  11  13      420.49      379.87     62.83 o 
 -10  11  13      397.33      418.09     38.86 o 
  -9  11  13      113.08       79.86     24.20 o 
  -8  11  13      793.71      720.73     35.53 o 
  -7  11  13      228.69      268.32     27.85 o 
  -6  11  13      421.81      422.71     16.16 o 
  -5  11  13     1042.87     1048.13     23.21 o 
  -4  11  13       32.44       33.54     11.17 o 
  -3  11  13      223.34      260.29     19.92 o 
  -2  11  13        1.50       15.20     13.58 o 
  -1  11  13      423.62      379.46     20.77 o 
   0  11  13      499.17      556.53     32.92 o 
 -10  12  13      163.88      158.34     30.99 o 
  -9  12  13      468.90      439.90     28.06 o 
  -8  12  13        0.17        1.48     17.36 o 
  -7  12  13      464.05      452.43     38.16 o 
  -6  12  13      179.33      221.86     14.92 o 
  -5  12  13      230.42      217.14     15.66 o 
  -4  12  13      398.25      381.14     18.12 o 
  -3  12  13      145.16      151.69     15.46 o 
  -2  12  13      108.52      115.30     17.08 o 
  -1  12  13      142.85      116.70     21.66 o 
   0  12  13        4.39      -11.37     28.18 o 
  -9  13  13       12.01       -3.24     19.50 o 
  -8  13  13      110.41       95.12     22.03 o 
  -7  13  13        6.09       12.94     20.73 o 
  -6  13  13      232.53      233.62     19.47 o 
  -5  13  13       14.00        8.86     10.48 o 
  -4  13  13       52.98       64.91     15.58 o 
  -3  13  13       67.16       42.79     13.48 o 
  -2  13  13        6.93      -13.95     14.46 o 
  -1  13  13        1.74       53.58     48.22 o 
  -7  14  13        1.68       24.42     25.79 o 
  -6  14  13      178.80      198.62     38.08 o 
  -5  14  13        2.59        7.77     13.90 o 
  -4  14  13       74.06       46.60     14.15 o 
  -3  14  13        2.64       12.21     13.24 o 
 -12   0  14      828.70      833.71     60.55 o 
 -10   0  14     1135.82     1056.07     61.89 o 
  -7   0  14     3562.36     3280.13     86.52 o 
  -6   0  14      935.73      853.60     19.33 o 
  -5   0  14      479.73      493.36     31.74 o 
  -4   0  14     2740.08     2974.96     43.36 o 
  -3   0  14      499.82      535.43     22.83 o 
  -2   0  14     3226.06     3281.22     58.09 o 
  -1   0  14      170.89      162.39     15.10 o 
   0   0  14     1281.73     1199.14     38.77 o 
   1   0  14       42.11       59.61     18.15 o 
   2   0  14      209.77      219.01     35.24 o 
   3   0  14      320.03      212.59     37.78 o 
 -14   1  14      145.92      102.07     39.65 o 
 -13   1  14       42.76       17.41     31.61 o 
 -10   1  14      198.24      160.74     37.77 o 
  -9   1  14      197.93      167.44     37.24 o 
  -8   1  14      190.74      186.67     13.56 o 
  -7   1  14      722.74      703.46     25.31 o 
  -6   1  14      827.86      819.63     13.45 o 
  -5   1  14      756.08      715.09     14.25 o 
  -4   1  14       46.46       58.04     10.73 o 
  -3   1  14     1882.55     1921.51     27.82 o 
  -2   1  14       57.49       56.10     11.12 o 
  -1   1  14     1746.05     1744.12     26.60 o 
   0   1  14      146.17      209.57     16.88 o 
   1   1  14      280.69      301.56     21.77 o 
   2   1  14      137.30      117.65     18.72 o 
   3   1  14      110.92      106.43     22.70 o 
 -14   2  14        9.17       15.27     32.15 o 
 -13   2  14       37.14        8.30     31.08 o 
 -11   2  14      131.89      137.38     27.64 o 
 -10   2  14      953.97      791.38     58.94 o 
  -9   2  14       30.19       31.21     22.50 o 
  -8   2  14      450.29      431.96     23.09 o 
  -7   2  14        0.39        7.32     14.86 o 
  -6   2  14        0.39        6.22      5.50 o 
  -5   2  14       43.92       37.06      6.11 o 
  -4   2  14      233.86      265.06     23.00 o 
  -3   2  14        1.90       -0.53      8.02 o 
  -2   2  14       60.18       95.67     22.75 o 
  -1   2  14        9.90       22.08     10.29 o 
   0   2  14       59.23       45.99      8.29 o 
   1   2  14       49.69       67.88     10.33 o 
   2   2  14       44.73       51.40     17.04 o 
   3   2  14        0.59       28.15     19.08 o 
 -14   3  14       34.53       28.29     30.22 o 
 -13   3  14        1.66       -8.84     31.88 o 
 -12   3  14        3.11      -10.50     21.66 o 
 -11   3  14      270.33      267.09     13.69 o 
 -10   3  14      276.63      267.89     33.87 o 
  -9   3  14       48.19       38.46     11.25 o 
  -8   3  14      730.22      710.53     17.81 o 
  -7   3  14       25.55       25.05      7.19 o 
  -6   3  14      993.37      982.52     27.93 o 
  -5   3  14       99.85      105.09      7.33 o 
  -4   3  14       49.12       62.01      9.71 o 
  -3   3  14      906.72      869.89     38.09 o 
  -2   3  14      723.95      713.88     18.75 o 
  -1   3  14      533.50      551.24     41.10 o 
   0   3  14       30.99       23.24     10.24 o 
   1   3  14      210.08      215.12     28.85 o 
   2   3  14       28.36       35.92     19.53 o 
   3   3  14        2.83       -8.92     16.27 o 
 -14   4  14       76.45       86.77     29.08 o 
 -13   4  14       12.36       15.48     23.01 o 
 -12   4  14      275.94      290.44     40.49 o 
 -11   4  14        0.02       -4.52      7.05 o 
 -10   4  14      935.44      950.11     16.41 o 
  -9   4  14      347.12      398.61     22.43 o 
  -8   4  14      471.90      504.49     27.92 o 
  -7   4  14     3581.42     3356.32     48.53 o 
  -6   4  14       62.74       47.97     11.31 o 
  -5   4  14      729.49      722.23     16.12 o 
  -4   4  14     2162.70     2174.71     30.12 o 
  -3   4  14      503.48      520.44     19.06 o 
  -2   4  14     1628.81     1611.29     32.44 o 
  -1   4  14      137.93      130.56     14.18 o 
   0   4  14      574.54      545.97     39.48 o 
   1   4  14       73.37       68.35     21.83 o 
   2   4  14        4.29       16.72     18.43 o 
 -14   5  14      113.21      138.11     37.95 o 
 -13   5  14       94.61       97.83     34.52 o 
 -12   5  14      100.73       79.53     21.29 o 
 -11   5  14      802.04      783.03     20.24 o 
 -10   5  14      517.06      499.27     35.96 o 
  -9   5  14      605.06      597.99     19.38 o 
  -8   5  14      218.95      209.83     14.50 o 
  -7   5  14      351.94      393.40     22.28 o 
  -6   5  14     1688.90     1686.00     18.46 o 
  -5   5  14      733.76      722.29     13.69 o 
  -4   5  14      500.29      531.74     16.96 o 
  -3   5  14      656.44      677.76     26.71 o 
  -2   5  14       31.89       23.29     10.75 o 
  -1   5  14     1671.99     1548.66     45.71 o 
   0   5  14       28.42       38.59     10.36 o 
   1   5  14      170.04      128.91     23.87 o 
   2   5  14       97.99       85.14     31.27 o 
 -13   6  14       69.04       86.65     29.60 o 
 -12   6  14       73.88       71.37     13.56 o 
 -11   6  14        0.08       15.41     16.01 o 
 -10   6  14      987.22      940.96     26.29 o 
  -9   6  14      154.24      145.74     15.43 o 
  -8   6  14      518.99      468.25     26.95 o 
  -7   6  14       11.44        9.43     17.23 o 
  -6   6  14      242.91      270.72     14.13 o 
  -5   6  14      207.24      223.53     24.21 o 
  -4   6  14      393.71      417.35     13.15 o 
  -3   6  14      359.66      369.05     14.38 o 
  -2   6  14       43.08       41.66     10.26 o 
  -1   6  14       41.27       41.32     11.60 o 
   0   6  14      320.00      276.27     36.20 o 
   1   6  14       46.36       77.90     20.02 o 
   2   6  14       10.90      -18.86     18.86 o 
 -13   7  14       33.26       10.84     16.12 o 
 -12   7  14        7.83      -11.60     18.75 o 
 -11   7  14       35.15       40.44     15.85 o 
 -10   7  14       13.60       15.00     11.29 o 
  -9   7  14        0.87        6.29     10.90 o 
  -8   7  14       71.91       64.50     12.90 o 
  -7   7  14       64.69       53.28     13.57 o 
  -6   7  14      221.80      227.35     10.42 o 
  -5   7  14       11.44       11.76      9.38 o 
  -4   7  14      112.35      137.58     18.48 o 
  -3   7  14       64.76       70.37     11.94 o 
  -2   7  14       29.53       25.87     12.95 o 
  -1   7  14        6.23        7.65     11.65 o 
   0   7  14       60.10       71.48     17.63 o 
   1   7  14       57.28       76.15     19.93 o 
   2   7  14       14.64        6.43     31.70 o 
 -13   8  14        8.16       -0.99     15.02 o 
 -12   8  14      153.50      143.32     16.30 o 
 -11   8  14       10.83        8.45     20.42 o 
 -10   8  14      120.70      127.73     27.17 o 
  -9   8  14       88.95       86.77     21.49 o 
  -8   8  14       59.27       57.21     14.49 o 
  -7   8  14       18.25       18.57      5.88 o 
  -6   8  14      153.91      143.72      8.86 o 
  -5   8  14      493.03      481.52     19.06 o 
  -4   8  14      673.03      646.01     22.19 o 
  -3   8  14      108.61      120.34     13.95 o 
  -2   8  14      404.58      389.50     26.58 o 
  -1   8  14      343.34      286.38     27.99 o 
   0   8  14      263.98      255.69     31.07 o 
   1   8  14      192.77      189.02     25.54 o 
 -12   9  14       87.60       78.35     25.73 o 
 -11   9  14      604.83      622.70     41.92 o 
 -10   9  14      154.39      156.62     16.52 o 
  -9   9  14      625.58      638.57     44.13 o 
  -8   9  14       28.11       22.93     13.05 o 
  -7   9  14       93.33       72.52     14.43 o 
  -6   9  14      413.61      450.03     21.14 o 
  -5   9  14       73.38       92.97     13.95 o 
  -4   9  14      182.91      171.79     20.85 o 
  -3   9  14       41.25       73.47     15.79 o 
  -2   9  14        5.60        5.94     18.18 o 
  -1   9  14      995.49      910.35     82.65 o 
   0   9  14      138.96      149.43     23.67 o 
   1   9  14      265.89      264.21     41.63 o 
 -11  10  14        4.69       -2.83     13.44 o 
 -10  10  14      574.36      595.04     25.62 o 
  -9  10  14       29.03       28.40     18.24 o 
  -8  10  14      293.70      331.64     22.89 o 
  -7  10  14      150.19      160.86     19.51 o 
  -6  10  14        0.30       -0.20      9.65 o 
  -5  10  14        4.14       22.56     15.01 o 
  -4  10  14       91.64      117.84     18.26 o 
  -3  10  14        8.91       24.80     13.96 o 
  -2  10  14      114.71      104.19     19.83 o 
  -1  10  14       60.06       31.77     18.74 o 
   0  10  14      260.18      293.62     28.29 o 
 -11  11  14      122.59      165.58     29.16 o 
 -10  11  14        0.58       26.20     24.48 o 
  -9  11  14        3.27      -10.50     16.90 o 
  -8  11  14       12.65       10.35     14.70 o 
  -7  11  14       63.45       71.94     21.49 o 
  -6  11  14       45.42       58.56     24.80 o 
  -5  11  14       47.49       36.66     12.73 o 
  -4  11  14       11.73        9.84     12.06 o 
  -3  11  14       17.16       10.54     12.81 o 
  -2  11  14        0.01       -2.54     13.00 o 
  -1  11  14       66.87       55.07     21.24 o 
 -10  12  14       23.72       51.38     21.97 o 
  -9  12  14       82.25       86.41     20.53 o 
  -8  12  14      111.61       97.84     26.19 o 
  -7  12  14      145.93      122.61     27.57 o 
  -6  12  14       88.75       74.49     20.57 o 
  -5  12  14      178.83      140.87     19.32 o 
  -4  12  14       54.66       62.68     15.04 o 
  -3  12  14      138.25      105.27     16.99 o 
  -2  12  14       45.84       26.76     15.47 o 
  -8  13  14      261.17      275.65     45.16 o 
  -7  13  14        8.49      -16.09     18.81 o 
  -6  13  14      379.48      419.74     35.16 o 
  -5  13  14       70.53       49.83     12.16 o 
  -4  13  14       99.94       82.58     16.79 o 
  -3  13  14       52.90       67.11     21.90 o 
 -10   1  15        1.56        9.64     30.27 o 
  -9   1  15        4.78        1.61     25.72 o 
  -8   1  15      119.88      117.23      6.03 o 
  -7   1  15      623.20      587.08     24.04 o 
  -6   1  15      366.81      384.43     18.27 o 
  -5   1  15      177.52      165.10     11.22 o 
  -4   1  15      494.32      512.83     16.59 o 
  -3   1  15      170.68      125.89     18.39 o 
  -2   1  15      340.18      336.81     12.69 o 
  -1   1  15      363.00      360.74     14.24 o 
   0   1  15        8.68       -8.08      8.41 o 
   1   1  15      307.48      346.25     24.39 o 
   2   1  15        3.23       20.10     18.00 o 
 -13   2  15      479.88      505.26     55.99 o 
 -11   2  15      265.59      331.66     47.69 o 
  -9   2  15       32.53        9.62     21.16 o 
  -8   2  15      486.12      519.53     32.63 o 
  -7   2  15      673.50      718.44     40.68 o 
  -6   2  15       13.81       14.08      5.83 o 
  -5   2  15     1267.30     1274.27     29.59 o 
  -4   2  15       23.17       39.63     10.24 o 
  -3   2  15      830.49      857.20     17.91 o 
  -2   2  15      807.39      793.37     18.74 o 
  -1   2  15      153.77      153.41     10.76 o 
   0   2  15     1068.33     1158.88     26.89 o 
   1   2  15       34.25       18.78     15.01 o 
   2   2  15      456.58      456.73     29.32 o 
 -14   3  15       75.87       61.04     28.13 o 
 -13   3  15       31.08       23.58     64.30 o 
 -12   3  15      352.21      336.05     35.39 o 
 -11   3  15      407.07      403.73     52.78 o 
 -10   3  15       27.72        9.27      5.68 o 
  -9   3  15      414.06      444.80     23.51 o 
  -8   3  15      176.66      204.91     12.90 o 
  -7   3  15      243.17      241.67     31.25 o 
  -6   3  15     1796.88     1776.06     22.17 o 
  -5   3  15      402.41      402.32     14.67 o 
  -4   3  15      952.96      981.43     36.00 o 
  -3   3  15      213.37      241.47     18.64 o 
  -2   3  15      445.23      455.41     16.17 o 
  -1   3  15      514.55      507.43     18.70 o 
   0   3  15        6.32       -1.34      9.95 o 
   1   3  15      226.59      232.61     21.15 o 
   2   3  15        8.74       76.08     45.81 o 
 -14   4  15        9.64       -6.35     28.63 o 
 -13   4  15       46.56       38.22     25.64 o 
 -12   4  15       27.64       29.71     35.90 o 
 -11   4  15      186.89      199.61     29.37 o 
 -10   4  15      120.45      141.30     12.25 o 
  -9   4  15        9.41        2.58      7.21 o 
  -8   4  15      156.24      174.45     23.06 o 
  -7   4  15        3.37        6.71     16.48 o 
  -6   4  15      186.89      197.24     16.67 o 
  -5   4  15      388.12      398.94     19.48 o 
  -4   4  15       17.26       31.10      9.00 o 
  -3   4  15       50.16       58.47     14.62 o 
  -2   4  15        5.11       -1.54      8.52 o 
  -1   4  15      286.48      295.83     24.48 o 
   0   4  15        5.24       -0.19     10.80 o 
   1   4  15       59.55       66.60     26.31 o 
 -13   5  15        0.09       25.82     32.17 o 
 -12   5  15       24.90       16.76     29.12 o 
 -11   5  15        3.11       27.06     26.39 o 
 -10   5  15      337.11      347.17     14.92 o 
  -9   5  15      405.19      429.26     31.53 o 
  -8   5  15      230.85      205.45     12.73 o 
  -7   5  15      865.41      824.51     21.07 o 
  -6   5  15      165.16      163.06      6.74 o 
  -5   5  15      218.02      216.84     12.98 o 
  -4   5  15        9.67       18.55      9.54 o 
  -3   5  15       58.14       63.10     10.89 o 
  -2   5  15        9.48        8.30      9.41 o 
  -1   5  15      141.25      143.53     12.66 o 
   0   5  15        1.78       -5.11     17.98 o 
   1   5  15       31.27       58.53     23.11 o 
 -13   6  15      197.56      198.22     41.13 o 
 -12   6  15       69.43       85.32     36.34 o 
 -11   6  15      138.14      115.16     11.39 o 
 -10   6  15      370.32      399.28     25.28 o 
  -9   6  15       40.29       35.81     13.38 o 
  -8   6  15      850.96      846.07     23.17 o 
  -7   6  15      206.44      213.12     16.03 o 
  -6   6  15      262.68      275.32     18.80 o 
  -5   6  15      892.26      873.25     21.41 o 
  -4   6  15      283.39      291.06     13.67 o 
  -3   6  15      711.97      739.82     21.55 o 
  -2   6  15      554.68      569.26     27.45 o 
  -1   6  15       51.04       51.65     11.24 o 
   0   6  15      348.55      403.56     29.30 o 
   1   6  15        0.51       10.91     20.29 o 
 -13   7  15       17.92        2.56     29.61 o 
 -12   7  15      537.03      500.45     32.92 o 
 -11   7  15      468.33      495.42     46.49 o 
 -10   7  15        6.94       -0.47     12.39 o 
  -9   7  15      608.20      597.58     23.42 o 
  -8   7  15        3.70       -7.02     10.91 o 
  -7   7  15      280.90      308.05     28.05 o 
  -6   7  15      521.15      538.40     15.29 o 
  -5   7  15        2.34       17.70      8.20 o 
  -4   7  15     1526.13     1499.19     24.40 o 
  -3   7  15       60.32       51.34     11.95 o 
  -2   7  15      459.55      428.43     18.54 o 
  -1   7  15      368.61      438.73     37.34 o 
   0   7  15      201.94      201.54     22.72 o 
 -12   8  15      107.68       66.22     23.43 o 
 -11   8  15      131.43      140.48     15.52 o 
 -10   8  15       77.22       68.46     14.00 o 
  -9   8  15       38.69       41.39     13.43 o 
  -8   8  15      387.13      334.95     20.06 o 
  -7   8  15        7.42        6.44     17.74 o 
  -6   8  15       55.85       32.59      9.95 o 
  -5   8  15      462.83      460.75     15.04 o 
  -4   8  15       34.21       41.12      9.55 o 
  -3   8  15      285.22      272.52     15.89 o 
  -2   8  15      163.55      162.71     15.64 o 
  -1   8  15      211.47      229.39     35.63 o 
   0   8  15       78.98       85.76     21.55 o 
 -12   9  15        5.06        6.16     18.49 o 
 -11   9  15       45.69       27.38     19.25 o 
 -10   9  15        5.70       13.05     14.71 o 
  -9   9  15      105.25      126.93     17.86 o 
  -8   9  15       23.63        1.94     13.15 o 
  -7   9  15       10.69       14.11     12.48 o 
  -6   9  15       43.62       26.45     17.11 o 
  -5   9  15       84.39       75.56     11.97 o 
  -4   9  15       20.07       29.74     11.87 o 
  -3   9  15        0.02      -16.73     16.73 o 
  -2   9  15       76.73       61.67     18.43 o 
  -1   9  15        1.31       -2.50     20.11 o 
 -11  10  15        1.35       25.85     14.56 o 
 -10  10  15      104.69      119.13     20.08 o 
  -9  10  15       14.57       27.01     15.47 o 
  -8  10  15      546.92      595.37     40.78 o 
  -7  10  15       49.56       55.75     15.11 o 
  -6  10  15      207.71      227.47     22.43 o 
  -5  10  15      212.00      233.25     46.03 o 
  -4  10  15        9.21        3.97     13.12 o 
  -3  10  15      597.03      583.30     29.62 o 
  -2  10  15      106.38       88.68     19.93 o 
  -1  10  15       47.87       52.51     44.20 o 
 -10  11  15       48.63       79.82     20.71 o 
  -9  11  15      866.55      781.35     29.15 o 
  -8  11  15       15.14       17.86     15.92 o 
  -7  11  15      628.08      580.50     47.44 o 
  -6  11  15      333.28      297.34     27.69 o 
  -5  11  15        9.62       -5.14     13.63 o 
  -4  11  15      582.61      591.00     46.83 o 
  -3  11  15       17.06       16.91     16.26 o 
  -2  11  15      337.05      244.06     88.68 o 
  -8  12  15      498.16      495.64     30.12 o 
  -7  12  15       40.06       60.49     22.93 o 
  -6  12  15       51.85       36.10     21.42 o 
  -5  12  15      443.49      443.21     79.29 o 
  -4  12  15        0.64       10.38     14.06 o 
 -12   0  16      229.22      331.13     52.78 o 
  -9   0  16      544.99      572.50     52.78 o 
  -7   0  16      113.82      108.52      8.27 o 
  -6   0  16      623.91      651.32     32.95 o 
  -5   0  16       67.05       79.72     13.05 o 
  -4   0  16      554.31      581.88     18.55 o 
  -3   0  16     1161.15     1133.19     25.95 o 
  -2   0  16       71.81       70.04     15.24 o 
  -1   0  16      439.10      520.42     34.12 o 
   0   0  16      616.86      630.19     42.73 o 
   1   0  16      175.48      215.85     35.48 o 
 -13   1  16      124.91      104.75     44.47 o 
 -10   1  16      172.73      206.28     43.13 o 
  -8   1  16      110.31      129.49     20.37 o 
  -7   1  16     1113.96     1087.50     12.74 o 
  -6   1  16      172.20      171.83     11.77 o 
  -5   1  16      366.47      398.09     11.62 o 
  -4   1  16      606.75      631.11     18.33 o 
  -3   1  16       31.76       45.49      8.38 o 
  -2   1  16      281.08      288.85     15.41 o 
  -1   1  16      106.57      110.90     11.71 o 
   0   1  16      148.33      100.67     21.85 o 
   1   1  16       77.48       39.86     18.46 o 
 -13   2  16       38.66       83.05     43.13 o 
 -11   2  16      120.13      102.34     40.72 o 
  -8   2  16      162.28      142.34     11.58 o 
  -7   2  16        3.51        0.32      4.31 o 
  -6   2  16      129.86      141.57     11.53 o 
  -5   2  16        1.09       -5.25      9.25 o 
  -4   2  16        4.48        5.67      9.03 o 
  -3   2  16       13.77       30.52     10.04 o 
  -2   2  16        1.44        5.09      7.86 o 
  -1   2  16       51.57       56.17      9.40 o 
   0   2  16       14.22       29.38     14.48 o 
 -13   3  16      133.58      174.40     47.69 o 
 -12   3  16      130.46      120.38     32.95 o 
 -11   3  16       69.01      111.71     42.60 o 
 -10   3  16       23.92       50.10     36.97 o 
  -9   3  16       31.03       47.22     12.21 o 
  -8   3  16       70.14       41.57     15.43 o 
  -7   3  16      362.61      396.68     22.92 o 
  -6   3  16      139.55      154.44      9.33 o 
  -5   3  16       21.28       36.65      9.07 o 
  -4   3  16      294.28      341.38     13.43 o 
  -3   3  16      117.70       89.44     21.98 o 
  -2   3  16       91.52      168.38     36.23 o 
  -1   3  16        3.24       -7.65      9.74 o 
   0   3  16       67.45       56.11     17.23 o 
 -13   4  16      456.99      433.69     42.24 o 
 -12   4  16       36.01       38.24     33.86 o 
 -11   4  16      240.86      293.58     35.23 o 
 -10   4  16       45.48       37.28     12.54 o 
  -9   4  16      425.80      385.80     13.32 o 
  -8   4  16     1303.04     1350.01     35.27 o 
  -7   4  16      386.47      388.79     14.22 o 
  -6   4  16      492.20      529.06     21.81 o 
  -5   4  16      551.55      606.78     18.92 o 
  -4   4  16      309.13      331.70     15.58 o 
  -3   4  16      655.82      620.60     19.92 o 
  -2   4  16       37.32       53.02     14.77 o 
  -1   4  16      462.54      433.63     30.24 o 
   0   4  16      217.93      178.52     22.42 o 
 -13   5  16       21.75        8.45     30.67 o 
 -12   5  16      479.55      397.99     40.43 o 
 -11   5  16       10.10       25.52     31.67 o 
 -10   5  16      315.29      361.65     16.87 o 
  -9   5  16      841.24      851.55     20.81 o 
  -8   5  16       98.13       92.71     15.97 o 
  -7   5  16     1043.74     1075.83     24.23 o 
  -6   5  16      518.97      509.40     18.76 o 
  -5   5  16     1160.62     1186.89     24.49 o 
  -4   5  16      694.17      704.89     24.58 o 
  -3   5  16      122.18      146.63     16.85 o 
  -2   5  16      432.13      433.65     18.20 o 
  -1   5  16        0.93       28.37     18.04 o 
   0   5  16      198.39      244.21     27.47 o 
 -13   6  16       39.21       37.79     29.07 o 
 -12   6  16       28.12       20.24     36.57 o 
 -11   6  16      136.86      188.48     33.35 o 
 -10   6  16       66.75       65.43     14.07 o 
  -9   6  16       14.63       -1.83     11.00 o 
  -8   6  16      148.99      135.68     16.92 o 
  -7   6  16       31.77       37.62     14.96 o 
  -6   6  16      693.93      660.02     22.69 o 
  -5   6  16        5.87        6.04      8.41 o 
  -4   6  16      481.01      445.17     21.76 o 
  -3   6  16      373.42      385.01     17.58 o 
  -2   6  16       35.67       40.69     11.70 o 
  -1   6  16      242.47      226.49     21.48 o 
 -12   7  16       84.24      136.22     33.61 o 
 -11   7  16        3.89      -12.15     16.75 o 
 -10   7  16      187.43      166.37     14.07 o 
  -9   7  16       27.67       20.61     13.88 o 
  -8   7  16       76.81       62.89     19.90 o 
  -7   7  16      101.06       83.07     18.36 o 
  -6   7  16        0.15       -9.87     14.34 o 
  -5   7  16       97.75       88.96     16.48 o 
  -4   7  16       26.36       31.14     10.33 o 
  -3   7  16       68.30       54.47     11.75 o 
  -2   7  16       13.93        9.54     10.43 o 
  -1   7  16        2.33       -5.15     15.47 o 
 -12   8  16       28.93       18.49     39.92 o 
 -11   8  16      227.16      288.97     28.71 o 
 -10   8  16       27.44       27.97     19.47 o 
  -9   8  16       79.73       53.45     16.82 o 
  -8   8  16      117.98       96.09     24.01 o 
  -7   8  16        5.24        6.43     13.13 o 
  -6   8  16        3.54       13.80     17.92 o 
  -5   8  16      153.11      131.91     14.28 o 
  -4   8  16      192.74      200.49     18.25 o 
  -3   8  16      264.93      277.82     24.11 o 
  -2   8  16      171.28      111.98     23.87 o 
 -11   9  16       27.06       37.78     14.71 o 
 -10   9  16      495.64      519.23     40.97 o 
  -9   9  16      544.41      576.98     28.83 o 
  -8   9  16      202.17      233.51     36.54 o 
  -7   9  16      148.44      154.18     21.55 o 
  -6   9  16      261.96      260.24     21.14 o 
  -5   9  16      226.37      264.38     24.89 o 
  -4   9  16      157.16      190.21     13.50 o 
  -3   9  16       76.34       93.63     18.14 o 
  -2   9  16      382.07      356.33     20.57 o 
 -10  10  16       39.87       39.58     20.11 o 
  -9  10  16      169.16      227.27     32.35 o 
  -8  10  16      133.39      138.41     33.57 o 
  -7  10  16        0.61       27.01     16.41 o 
  -6  10  16      181.48      156.61     32.18 o 
  -5  10  16      186.33       94.80     48.63 o 
  -4  10  16       80.73       52.09     16.14 o 
  -3  10  16      240.29      256.14     52.42 o 
  -8  11  16       51.72       61.77     19.01 o 
  -7  11  16       88.91       83.14     22.40 o 
  -6  11  16       46.12       68.55     29.13 o 
  -5  11  16       11.82        2.84     20.12 o 
 -13   1  17      363.14      342.11     58.40 o 
 -11   1  17        3.86       30.27     37.24 o 
 -10   1  17      231.99      241.91     46.88 o 
  -8   1  17       93.82       86.26     35.36 o 
  -7   1  17      118.47      118.30     22.08 o 
  -6   1  17       70.14       53.72     11.18 o 
  -5   1  17       99.27      102.02      9.78 o 
  -4   1  17        2.39       -0.16      8.09 o 
  -3   1  17      254.17      280.61     28.31 o 
  -2   1  17      111.40       72.90     14.96 o 
  -1   1  17       11.65       19.54     14.52 o 
 -11   2  17      422.22      461.33     54.65 o 
 -10   2  17       36.18       35.10     36.17 o 
  -8   2  17      156.84      173.06     68.85 o 
  -7   2  17      135.20      174.61     52.78 o 
  -6   2  17      201.82      242.06     13.84 o 
  -5   2  17        0.05       12.26      9.02 o 
  -4   2  17      640.07      626.21     19.58 o 
  -3   2  17       32.31       25.55     10.13 o 
  -2   2  17      210.72      235.39     33.73 o 
  -1   2  17      460.58      513.59     32.06 o 
 -12   3  17      197.86      210.00     35.90 o 
 -11   3  17       13.32       19.82     36.70 o 
 -10   3  17      595.78      672.97    100.20 o 
  -9   3  17       48.43       73.94     38.04 o 
  -8   3  17      620.67      633.49     43.67 o 
  -7   3  17     1004.63      986.57     49.61 o 
  -6   3  17        0.55        2.61      6.56 o 
  -5   3  17      639.27      624.30     27.18 o 
  -4   3  17      153.00      144.01     22.17 o 
  -3   3  17       92.82       88.69     13.20 o 
  -2   3  17      232.31      203.49     25.48 o 
  -1   3  17        8.86        9.86     14.61 o 
 -13   4  17        1.41        2.95     82.78 o 
 -12   4  17       16.90      -11.34     31.67 o 
 -11   4  17      157.78      199.09     34.18 o 
 -10   4  17        3.37      -21.30     25.14 o 
  -9   4  17      195.63      224.87     37.71 o 
  -8   4  17      454.14      462.46     18.80 o 
  -7   4  17        6.38       10.58     15.53 o 
  -6   4  17       17.25       25.91     16.74 o 
  -5   4  17        8.59        8.29      8.54 o 
  -4   4  17      204.36      228.34     19.78 o 
  -3   4  17        0.31       -2.93     10.36 o 
  -2   4  17        3.19        3.09     12.51 o 
  -1   4  17      207.67      180.07     43.58 o 
 -12   5  17       10.54       -5.85     25.67 o 
 -11   5  17      174.03      166.96     33.81 o 
 -10   5  17      147.66      137.44     31.07 o 
  -9   5  17       15.04       20.27     21.11 o 
  -8   5  17       64.46       48.38     11.82 o 
  -7   5  17       72.23       62.17     11.95 o 
  -6   5  17        5.32       -7.74     21.30 o 
  -5   5  17       19.27        5.70      9.07 o 
  -4   5  17        2.96        1.88     10.54 o 
  -3   5  17       25.46       33.69     15.00 o 
  -2   5  17        4.61       11.11     14.01 o 
 -12   6  17      115.60      101.67     33.34 o 
 -11   6  17      184.78      175.00     34.43 o 
 -10   6  17       28.51       14.82     25.47 o 
  -9   6  17      250.40      263.98     16.02 o 
  -8   6  17      115.32      155.45     26.09 o 
  -7   6  17       72.12       69.45     13.54 o 
  -6   6  17      413.61      388.80     46.46 o 
  -5   6  17       39.19       23.72     11.83 o 
  -4   6  17      591.83      532.69     22.73 o 
  -3   6  17      136.86      164.48     25.32 o 
  -2   6  17       49.32       47.65     14.72 o 
 -11   7  17       57.90       59.50     37.25 o 
 -10   7  17      541.64      571.61     38.39 o 
  -9   7  17       43.77       34.26     12.33 o 
  -8   7  17      210.26      189.47     16.49 o 
  -7   7  17      393.58      468.40     44.21 o 
  -6   7  17      132.95      185.65     17.98 o 
  -5   7  17     1191.88     1224.73     32.88 o 
  -4   7  17        8.46        6.69     10.82 o 
  -3   7  17      229.94      232.79     29.65 o 
 -11   8  17      119.57      105.82     48.49 o 
 -10   8  17        1.44       15.33     21.86 o 
  -9   8  17      232.58      243.67     36.03 o 
  -8   8  17      182.72      135.80     32.39 o 
  -7   8  17        6.99       14.36     13.60 o 
  -6   8  17      235.29      243.08     29.64 o 
  -5   8  17        1.47       -3.25     13.99 o 
  -4   8  17      273.21      313.79     14.45 o 
  -3   8  17        4.76       26.42     16.60 o 
 -10   9  17        7.79       15.71     13.65 o 
  -9   9  17       13.09       18.89     14.28 o 
  -8   9  17       80.41       90.22     24.57 o 
  -7   9  17      102.88       95.44     18.83 o 
  -6   9  17        9.18       20.52     17.16 o 
  -5   9  17        6.23       19.35     15.76 o 
  -4   9  17       35.41       39.74     19.37 o 
  -8  10  17       40.72       90.08     34.83 o 
  -7  10  17       15.18       17.20     32.42 o 
  -6  10  17      251.27      230.30     25.71 o 
 -12   0  18     1188.33     1366.56     87.07 o 
  -8   0  18      128.45      139.58     39.38 o 
  -7   0  18      295.82      351.75     42.60 o 
  -6   0  18       39.56       40.04     11.97 o 
  -5   0  18      995.72     1058.45     33.62 o 
  -4   0  18       69.12       57.22     17.97 o 
  -3   0  18       45.71       25.15     18.45 o 
  -2   0  18      908.84      891.10     36.52 o 
 -10   1  18       30.58      -21.70     36.17 o 
  -9   1  18      361.57      357.92     49.03 o 
  -8   1  18      358.50      370.26     40.63 o 
  -7   1  18       29.35       15.98     23.90 o 
  -6   1  18      605.99      618.28     34.53 o 
  -5   1  18      286.12      292.26     16.13 o 
  -4   1  18       82.59       84.39     12.80 o 
  -3   1  18      192.97      203.80     33.80 o 
  -2   1  18       63.65      137.21     34.84 o 
 -11   2  18        1.30       -6.97     34.56 o 
 -10   2  18      239.98      266.29     48.22 o 
  -9   2  18       43.67       11.25     32.95 o 
  -8   2  18        5.58        1.34     28.40 o 
  -7   2  18       23.31       25.96     13.80 o 
  -6   2  18        4.89       -0.37     11.01 o 
  -5   2  18        6.01        3.38      7.69 o 
  -4   2  18        0.82       -3.39      9.00 o 
  -3   2  18        9.80        7.42     10.66 o 
  -2   2  18        2.40      -11.81     11.81 o 
 -12   3  18       32.19       20.51     36.43 o 
 -11   3  18      108.90       63.06     29.74 o 
 -10   3  18       41.59       16.61     60.81 o 
  -9   3  18        2.43       37.77     38.04 o 
  -8   3  18      181.61      230.40     44.74 o 
  -7   3  18        0.40       -1.04     11.93 o 
  -6   3  18      376.55      410.42     30.81 o 
  -5   3  18      166.42      203.99     24.65 o 
  -4   3  18       33.57       47.92     16.22 o 
  -3   3  18      176.18      151.91     24.70 o 
 -12   4  18      362.93      421.15     52.39 o 
 -11   4  18      111.81       93.73     54.46 o 
 -10   4  18      212.23      201.73     33.69 o 
  -9   4  18      358.21      420.56     55.59 o 
  -8   4  18        6.69       -4.02     24.85 o 
  -7   4  18      769.07      751.28     41.93 o 
  -6   4  18      378.91      446.86     55.72 o 
  -5   4  18      313.07      306.83     54.12 o 
  -4   4  18      171.93      176.97     17.30 o 
  -3   4  18        6.01        3.06      9.86 o 
 -11   5  18      202.31      194.54     35.61 o 
 -10   5  18      157.54      166.34     56.13 o 
  -9   5  18      180.58      192.94     41.93 o 
  -8   5  18      628.64      567.14     29.22 o 
  -7   5  18       43.25       40.84     29.60 o 
  -6   5  18      623.52      618.29     30.35 o 
  -5   5  18      459.89      475.38     34.87 o 
  -4   5  18      173.94      172.10     16.82 o 
  -3   5  18      300.65      264.83     16.15 o 
 -11   6  18       64.39       71.74     37.91 o 
 -10   6  18      113.31      131.07     32.96 o 
  -9   6  18      132.96      183.47     24.81 o 
  -8   6  18       65.46       47.38     12.40 o 
  -7   6  18       33.77       56.31     13.76 o 
  -6   6  18        0.58       13.35     21.80 o 
  -5   6  18      265.27      227.69     30.95 o 
  -4   6  18       78.17       48.98     17.56 o 
 -10   7  18       18.94      -21.70     37.24 o 
  -9   7  18        7.80       12.30     22.27 o 
  -8   7  18       10.06       16.39     15.77 o 
  -7   7  18       16.12       27.38     16.31 o 
  -6   7  18       24.94       20.97     19.81 o 
  -5   7  18       16.21        4.21     21.82 o 
  -9   8  18       88.30       53.31     17.00 o 
  -8   8  18       56.03       28.91     14.62 o 
  -7   8  18      216.18      173.87     24.29 o 
  -6   8  18        4.30       14.69     33.27 o 
 -10   1  19        0.22       11.52     35.63 o 
  -5   1  19        2.34        2.80      9.68 o 
  -4   1  19       80.81       55.54     16.88 o 
 -10   2  19      604.38      622.60    106.89 o 
  -6   2  19        4.85        5.88     19.18 o 
  -5   2  19      356.57      370.84     27.82 o 
  -4   2  19      109.85      100.96     16.03 o 
 -11   3  19      146.60      125.91     47.95 o 
  -6   3  19      582.99      485.70    286.39 o 
  -5   3  19       72.38       50.32     21.70 o 
  -7   4  19      196.71       87.60     59.21 o 
  -6   4  19       17.48        2.74     19.74 o 
  -5   4  19        1.31       14.64     17.42 o 
 -10   5  19        5.13       26.96     27.67 o 
  -9   5  19      214.05      173.06     45.01 o 
  -8   5  19       10.62        8.04     29.47 o 
  -7   5  19      201.57      152.25     29.33 o 
  -6   5  19      176.80      128.16     26.82 o 
  -8   6  19      325.88      389.53     47.15 o 
  -7   6  19      429.17      460.73     28.90 o 
                                                 
